# Supplementary material for: Topological Phenotypes Constitute a New Dimension in the Phenotypic Space of Leaf Venation Networks
Source: PLoS Comput Biol. 2015 Dec 23;11(12):e1004680. doi: 10.1371/journal.pcbi.1004680 (PMC4699199; doi:10.1371/journal.pcbi.1004680)
Supplement: S1 Table — The complete fingerprint data extracted from the full leaf networks. (ODS) [file pcbi.1004680.s002.ods]

## Sheet: Tabelle1
Name	unweight. Nesting	weight. Nesting	mean top. Len.	vein density (mm^-1)	mean areole area (mm^2)	areole density (cm^-1)	mean vein distance (mm)	mean vein diameter (mm)
Protium grandifolium	0.6964	0.5066	3.7200	6.7417	0.1622	616.4017	0.1740	0.0410
Protium ovatum	0.5880	0.3013	3.1718	12.1746	0.0305	3281.0473	0.0763	0.0302
Bursera ovata	0.5196	0.2920	3.4455	6.2061	0.3786	264.1605	0.2090	0.0328
Bursera shaferi	0.6549	0.4287	3.7018	6.1096	0.2745	364.2657	0.2224	0.0381
Protium dawsonii	0.6843	0.5463	3.4797	9.0486	0.0635	1575.5269	0.1093	0.0307
Bursera simaruba	0.6457	0.4762	3.7111	7.0241	0.2075	481.8215	0.1830	0.0373
Protium aracouchini	0.6647	0.4630	3.5515	7.5650	0.1157	863.9704	0.1430	0.0383
Protium altsonii	0.6779	0.4888	3.5862	6.4493	0.1513	660.9430	0.1686	0.0394
Bursera gracilipes	0.5181	0.3266	3.5504	6.5595	0.3107	321.8933	0.1954	0.0390
Bursera gracilipes	0.4743	0.1420	3.2898	10.8822	0.0558	1791.7066	0.0909	0.0355
Bursera spinescens	0.4813	0.1472	3.2884	10.3551	0.0704	1419.6984	0.0970	0.0343
Bursera spinescens	0.4630	0.1208	3.3662	10.8091	0.0594	1683.2223	0.0940	0.0361
Bursera spinescens	0.5295	0.2049	3.2311	11.1918	0.0518	1930.1044	0.0901	0.0363
Commiphora leptophloeos	0.5631	0.3587	3.5281	8.4698	0.1205	829.9781	0.1343	0.0384
Commiphora leptophloeos	0.5475	0.3967	3.4026	8.9810	0.1121	891.7951	0.1267	0.0367
Commiphora leptophloeos	0.5763	0.3001	3.5265	7.7580	0.1832	545.8612	0.1619	0.0364
Protium calanense	0.6771	0.5045	3.5652	6.1596	0.1700	588.0850	0.1779	0.0400
Protium copal	0.6638	0.4563	3.4173	8.9415	0.0688	1453.5229	0.1138	0.0329
Protium calanense	0.6777	0.5029	3.5768	6.5029	0.1513	660.8075	0.1675	0.0400
Bursera ovalifolia	0.5843	0.4276	3.5624	7.3950	0.1743	573.7528	0.1607	0.0405
Protium aracouchini	0.6615	0.4803	3.5208	7.2554	0.1267	789.2624	0.1482	0.0372
Bursera shaferi	0.6340	0.4431	3.7290	7.3250	0.1713	583.7067	0.1733	0.0404
Protium altsonii	0.6691	0.4679	3.5186	6.0649	0.1706	586.2999	0.1772	0.0382
Protium leptostachyum	0.6288	0.4372	3.6017	11.5557	0.0375	2663.3827	0.0827	0.0354
Tetragastris breviacuminata	0.6660	0.4788	3.8423	5.1406	0.5166	193.5852	0.3001	0.0480
Crepidospermum atlanticum	0.6303	0.4503	3.7967	5.7596	0.2961	337.7065	0.2190	0.0462
Bursera simaruba	0.6244	0.4635	3.7044	7.5281	0.1539	649.7180	0.1567	0.0389
Protium brasiliense	0.6535	0.4359	3.3808	10.0185	0.0462	2162.8991	0.0938	0.0380
Protium brasiliense	0.6554	0.4225	3.4084	9.5317	0.0524	1910.1977	0.1000	0.0414
Protium ptarianum	0.6620	0.4391	3.6528	7.3192	0.1368	731.2400	0.1550	0.0449
Protium rubrum	0.6554	0.4308	3.5079	3.5789	0.8764	114.1022	0.3895	0.0347
Protium confusum	0.5965	0.3402	3.2532	11.8697	0.0325	3076.7372	0.0780	0.0310
Protium confusum	0.5941	0.3259	3.2168	11.7286	0.0328	3047.1961	0.0786	0.0311
Protium gallicum	0.6804	0.5067	3.6731	8.8477	0.0697	1434.6020	0.1128	0.0397
Protium altsonii	0.6734	0.4874	3.6594	7.9712	0.0869	1150.6739	0.1263	0.0422
Protium elegans	0.6771	0.4984	3.6280	8.7792	0.0800	1250.7084	0.1166	0.0407
Protium cuneatum	0.6962	0.5235	3.7049	6.7695	0.1907	524.2636	0.1838	0.0387
Protium divaricatum subs. krukofii	0.6980	0.4968	3.8461	6.8512	0.1300	769.1983	0.1550	0.0423
Protium glaucescens	0.6938	0.5278	3.6515	6.1079	0.1935	516.7282	0.1913	0.0438
Protium guianense	0.5544	0.2898	3.3020	10.2579	0.0513	1948.0045	0.0947	0.0294
Protium giganteum	0.6661	0.4523	3.4015	7.9728	0.0821	1217.8513	0.1256	0.0368
Protium attenuatum	0.6743	0.4793	3.5311	8.5701	0.0707	1414.7259	0.1150	0.0398
Protium trifoliolatum	0.6829	0.5634	3.5040	9.0667	0.0570	1755.2738	0.1037	0.0361
Protium cubense	0.6860	0.5220	3.7590	7.8683	0.0874	1144.7181	0.1267	0.0454
Protium apiculatum	0.6568	0.4552	3.9197	6.0936	0.3310	302.1339	0.2387	0.0379
Protium camosum	0.6160	0.4266	3.5337	9.9877	0.0729	1371.5008	0.1108	0.0346
Protium carolense	0.5854	0.3255	3.4792	9.4204	0.0619	1615.0738	0.1023	0.0325
Protium connarifolium	0.7111	0.5371	3.6112	7.5851	0.1043	958.9160	0.1421	0.0428
Dacryodes belemensis	0.6443	0.3972	3.8051	4.6713	0.5328	187.7039	0.3022	0.0418
Bursera attenuate	0.5895	0.4192	3.6874	7.5152	0.1563	639.8762	0.1533	0.0423
Tetragastris occhionii	0.5456	0.2638	3.5338	4.5980	0.4929	202.8786	0.2233	0.0366
Pouteria filipe	0.6482	0.4680	3.4977	6.6725	0.1544	647.5376	0.1634	0.0418
Pouteria torta	0.6585	0.4959	3.6802	7.4849	0.1181	846.4245	0.1444	0.0492
Pouteria glomerata	0.6135	0.4216	3.4608	8.8762	0.0807	1239.8927	0.1122	0.0397
Bowdichia nitida	0.6723	0.5016	3.3758	7.6382	0.1048	954.2807	0.1368	0.0378
Andira macrothrysa	0.6015	0.3617	3.1434	11.3938	0.0351	2846.6376	0.0801	0.0347
Apuleia leiocarpa	0.7008	0.5357	3.4291	6.7443	0.1395	716.8883	0.1633	0.0340
Diploon cuspidatum	0.6549	0.4668	3.3295	7.4638	0.1343	744.5472	0.1464	0.0394
Brosimum guianensis	0.6314	0.4770	3.7817	9.0546	0.0703	1421.8707	0.1092	0.0539
Hymenaeae parvifolia	0.5638	0.2807	3.1826	7.5442	0.0929	1076.8846	0.1338	0.0398
Schizolobium amazonicum	0.6189	0.4296	3.6179	8.9363	0.0905	1105.3819	0.1204	0.0329
Schizolobium amazonicum	0.6121	0.4294	3.6441	9.2529	0.0800	1250.6365	0.1123	0.0338
Hymenaeae parvifolia	0.5622	0.2564	3.2357	8.6202	0.0732	1366.6151	0.1158	0.0427
Ocotea sp. 1	0.5985	0.4121	3.5527	9.3115	0.0696	1437.3458	0.1060	0.0427
Apuleia leiocarpa	0.6276	0.4484	3.4734	8.4659	0.0857	1166.5530	0.1241	0.0463
Apuleia leiocarpa	0.6009	0.3913	3.3671	9.1417	0.0651	1536.6638	0.1058	0.0406
Dipteryx ferrea	0.5607	0.3140	3.4066	9.5215	0.0636	1571.9372	0.1045	0.0444
Cedrela odorata	0.6460	0.4412	3.4302	8.6422	0.0760	1316.4967	0.1166	0.0400
Pouteria coriaceae	0.6394	0.4849	3.5205	8.5093	0.1073	932.1545	0.1352	0.0363
Clarisia racemosa	0.6073	0.3827	3.5236	6.1256	0.3163	316.1515	0.2123	0.0405
Eschweilera sp.	0.6689	0.4252	3.4943	5.9720	0.1551	644.7587	0.1643	0.0444
Licania cuspidata	0.5965	0.3879	3.5972	7.9512	0.1146	872.6427	0.1383	0.0437
Protium heptaphyllum	0.6833	0.4958	3.7277	4.4458	0.6511	153.5935	0.3427	0.0425
Astronium lecointei	0.6139	0.4299	3.5908	8.0587	0.0995	1005.0912	0.1299	0.0445
Dalbergia miscolobium	0.6030	0.3822	3.3984	7.9035	0.1180	847.6303	0.1429	0.0270
Terminalia oblonga	0.6708	0.5044	3.6270	7.9617	0.1054	948.9201	0.1375	0.0420
Terminalia oblonga	0.6738	0.5014	3.6070	4.7396	0.3233	309.2646	0.2366	0.0438
Shefflera morototoni	0.6134	0.4093	3.4978	7.4131	0.1700	588.2474	0.1661	0.0415
Dipteryx alata	0.5953	0.3529	3.1609	9.4241	0.0529	1891.8247	0.0993	0.0356
Dipteryx ferrea	0.5551	0.3175	3.0756	8.1362	0.0702	1424.3044	0.1139	0.0350
Aspidospenna parvifolium	0.5983	0.3830	3.5535	7.0350	0.2409	415.1923	0.1957	0.0359
Diallium guianensis	0.6123	0.3722	3.6040	8.3073	0.1139	878.3241	0.1369	0.0417
Batocarpus amazonicus	0.6587	0.4426	3.7760	4.1268	0.7492	133.4765	0.3306	0.0321
Walsura sp. 2	0.6106	0.4083	3.5677	8.7049	0.0745	1342.1931	0.1150	0.0448
Jacaranda copaia	0.4362	0.1236	3.3930	9.0669	0.0882	1133.5038	0.1039	0.0399
Dalbergia miscolobium	0.5925	0.3389	3.3144	11.2407	0.0384	2601.3680	0.0850	0.0366
Qualea grandiflora	0.6307	0.4256	3.6285	7.6629	0.0897	1114.3937	0.1257	0.0443
Parkia nitida	0.6262	0.4050	3.4010	7.1500	0.1836	544.6522	0.1707	0.0295
Parkia nitida	0.6077	0.3735	3.2121	6.8853	0.2043	489.5850	0.1804	0.0277
Parkia nitida	0.6005	0.3687	3.1230	6.1441	0.2487	402.1530	0.1843	0.0283
Cedrela odorata	0.6749	0.5112	3.4679	8.8638	0.0784	1275.3811	0.1195	0.0424
Brosimum guianensis	0.6287	0.4481	3.7697	6.8619	0.1592	628.3114	0.1560	0.0450
Ocotea sp. 2	0.5982	0.4174	3.5955	8.9459	0.1156	864.9912	0.1337	0.0375
Tabebuia serratifolia	0.6136	0.4061	3.4460	9.1524	0.0647	1545.2203	0.1049	0.0393
Schizolobium amazonicum	0.6078	0.4149	3.6412	9.2009	0.0842	1187.7972	0.1163	0.0328
Unknown species 2	0.6156	0.4346	3.4909	9.1736	0.0793	1260.5537	0.1179	0.0403
Parkia nitida	0.5967	0.3220	3.3818	8.5883	0.0637	1568.6507	0.1107	0.0493
Enterolobium sp. 1	0.6122	0.3886	3.5625	7.7158	0.1573	635.8213	0.1606	0.0369
Unknown species 3	0.6461	0.4643	3.6576	8.6693	0.0953	1049.4533	0.1303	0.0396
Nectandra cuspidata	0.6135	0.4530	3.6109	9.2407	0.1028	972.6041	0.1257	0.0344
Apuleia leiocarpa	0.4457	0.2267	3.6055	5.4794	0.3332	300.1576	0.1763	0.0407
Enterolobium sp. 3	0.6166	0.4127	3.5942	7.3143	0.2009	497.8739	0.1739	0.0355
Parkia nitida	0.6296	0.4136	3.3434	9.7659	0.0686	1458.0983	0.1054	0.0343
Parkia nitida	0.5789	0.3240	3.2417	9.2700	0.0719	1391.3037	0.1062	0.0345
Parkia nitida	0.6079	0.3598	3.5240	5.9209	0.3136	318.8623	0.2226	0.0257
Parkia nitida	0.6366	0.4557	3.4438	6.0664	0.3061	326.6534	0.2202	0.0272
Protium sp. nov. 8	0.6867	0.4759	3.7967	6.8130	0.1299	769.8261	0.1577	0.0398
Protium pittieri	0.6484	0.4974	3.7020	9.2342	0.0690	1448.4643	0.1126	0.0343
Tetragastris hostmanii	0.6169	0.3558	3.7270	5.1485	0.4283	233.4956	0.2658	0.0472
Protium pallidum	0.6727	0.4648	3.5445	8.8650	0.0828	1207.6326	0.1227	0.0425
Protium tenuifolium	0.6858	0.4708	3.8474	4.4726	0.4610	216.9283	0.2904	0.0426
Protium sp. nov. 3 aff. P. warmingianum	0.6868	0.5097	3.8550	4.9987	0.3048	328.0839	0.2390	0.0572
Protium neglectum	0.7045	0.5347	3.7621	6.2602	0.1699	588.4514	0.1808	0.0533
Bursera hollikii	0.6335	0.4074	3.6904	2.4923	2.2364	44.7156	0.5808	0.0329
Bursera hollikii	0.6079	0.2973	3.6211	2.3372	2.5960	38.5210	0.6228	0.0302
Protium madagascariense	0.6618	0.3567	3.6300	3.6699	0.7227	138.3751	0.3346	0.0487
Protium madagascariense	0.6170	0.4089	3.7190	4.5934	0.5780	173.0145	0.2856	0.0555
Protium subserratum	0.6137	0.3967	3.7588	6.2878	0.2603	384.2350	0.2094	0.0390
Protium nitidifolium	0.6839	0.5232	3.8225	6.9555	0.1751	571.0190	0.1774	0.0408
Protium nervosum	0.7001	0.5451	3.7408	6.3911	0.1422	703.4414	0.1642	0.0428
Canarium planifolium	0.6880	0.5127	3.9735	6.1716	0.1883	531.1027	0.1856	0.0485
Bursera aromatica	0.4700	0.1529	3.4970	5.0801	0.3670	272.5009	0.1659	0.0396
Protium polybotryum	0.6747	0.5028	3.5550	7.2262	0.1292	773.8204	0.1556	0.0352
Protium glabrurm	0.6661	0.5126	3.7144	7.5902	0.1107	903.4652	0.1424	0.0386
Protium inodorum	0.6996	0.5617	3.6873	5.4376	0.2301	434.6859	0.2028	0.0349
Protium rynchophyllum	0.6691	0.4906	3.6025	7.8051	0.0972	1028.9621	0.1328	0.0480
Protium tovarense	0.6780	0.4761	3.5477	8.4384	0.0709	1411.3158	0.1171	0.0405
Protium llanorum	0.6579	0.4306	3.3306	10.7956	0.0391	2558.4116	0.0860	0.0348
Protium mcleodii	0.6750	0.5134	3.6157	7.4324	0.1012	987.7981	0.1370	0.0490
Protium crenatum	0.6768	0.4586	3.3851	8.5818	0.0640	1562.7904	0.1104	0.0421
Protium multiramiflorum	0.6653	0.4552	3.4660	9.8336	0.0500	1999.6859	0.0983	0.0388
Protium sp. nov. 7	0.6541	0.3751	3.4309	9.0944	0.0529	1888.9269	0.0983	0.0473
Protium sp. nov. aff. P. montanum	0.6669	0.4565	3.3535	7.4540	0.0994	1005.9504	0.1383	0.0316
Protium sp. nov. 10	0.6724	0.4764	3.4845	8.9586	0.0594	1683.2091	0.1059	0.0395
Protium subserratum	0.5978	0.4192	3.7904	6.7104	0.2707	369.4017	0.2025	0.0399
Bursera inversa	0.6548	0.5281	3.7213	7.5748	0.1335	748.9339	0.1514	0.0375
Protium strumosum	0.6527	0.5086	3.7955	9.5376	0.0538	1859.1508	0.0981	0.0448
Protium sagotianum	0.6771	0.5165	3.6218	6.7332	0.1267	789.2266	0.1563	0.0399
Protium occultum	0.6838	0.5060	3.6109	9.7272	0.0485	2060.4807	0.0955	0.0510
Protium demerarense	0.6670	0.5254	3.7483	8.6199	0.0731	1367.7701	0.1134	0.0405
Protium sp. nov. 9	0.6724	0.4841	3.7566	7.2949	0.0995	1004.9569	0.1365	0.0440
Protium subserratum "lobo"	0.5691	0.3466	3.5500	9.3739	0.0749	1335.6993	0.1051	0.0362
Protium reticulatum	0.6574	0.4729	3.5924	7.5223	0.1550	645.2153	0.1649	0.0391
Protium ravenii	0.5931	0.3914	3.6307	11.2282	0.0353	2834.5811	0.0799	0.0435
Bursera aromatica	0.3852	0.0791	3.7075	5.0856	0.5306	188.4707	0.1789	0.0441
Protium divaricatum	0.6799	0.5079	3.8077	4.1309	0.3723	268.5711	0.2599	0.0359
Protium gallosum	0.6506	0.4956	3.7832	7.4811	0.1216	822.1465	0.1441	0.0504
Protium krukovii	0.6293	0.4459	3.3645	10.8158	0.0396	2528.1039	0.0863	0.0365
Protium sp. nov. 6	0.6940	0.5003	3.6552	7.5218	0.0973	1027.5311	0.1361	0.0444
Protium sp. nov. 4	0.6861	0.5047	3.8221	5.8548	0.2091	478.3230	0.1981	0.0493
Protium sp. nov. 11	0.6897	0.5185	3.5236	6.6461	0.1423	702.8229	0.1633	0.0381
Protium laxiflorum	0.6621	0.4304	3.6382	9.3829	0.0531	1884.2711	0.0999	0.0473
Protium hebetatum	0.6417	0.4732	3.7900	7.9377	0.0815	1227.1518	0.1226	0.0482
Canarium obtusifolium	0.6472	0.3976	3.9299	6.1307	0.2047	488.6360	0.1894	0.0602
Canarium obtusifolium	0.6240	0.3921	3.7996	7.0476	0.1387	720.7468	0.1503	0.0546
Protium decandrum	0.6785	0.4994	3.4875	6.0701	0.2055	486.6315	0.1939	0.0398
Canarium nitidifolium	0.7124	0.5545	4.0554	6.0577	0.1545	647.3553	0.1706	0.0523
Protium sp. nov. 13	0.6843	0.4537	3.5007	8.1969	0.0763	1311.0514	0.1213	0.0401
Protium morii	0.6636	0.4983	3.6793	6.2419	0.1653	605.0939	0.1761	0.0383
Protium urophyllidium	0.5887	0.4007	3.6579	7.7943	0.1081	924.6623	0.1321	0.0460
Protium sp. nov. 5	0.6955	0.4766	3.6000	6.8192	0.1162	860.7497	0.1512	0.0430
Protium grandifolium	0.6956	0.5273	3.7542	5.5013	0.2316	431.7193	0.2095	0.0425
Protium puncticulatum	0.6950	0.5558	3.4835	7.3768	0.1119	894.0031	0.1445	0.0323
Protium glabrescens	0.6591	0.5078	3.5057	8.6083	0.0640	1561.4044	0.1099	0.0370
Canarium scholasticum	0.6776	0.4903	3.7893	7.4320	0.0995	1005.1865	0.1377	0.0412
Protium divaricatum	0.6818	0.5284	3.7627	5.8485	0.1551	644.5866	0.1719	0.0433
Protium heptaphyllum	0.6160	0.3895	3.3017	10.4687	0.0412	2426.7261	0.0870	0.0339
Protium sp. nov. 13	0.6809	0.4521	3.4945	8.0624	0.0785	1274.3762	0.1231	0.0408
Protium pittieri	0.6669	0.5147	3.7888	6.9430	0.1550	645.3035	0.1681	0.0321
Protium copal	0.6689	0.4658	3.4763	10.0407	0.0545	1833.8632	0.1010	0.0345
Protium subacuminatum	0.6719	0.4693	3.6370	7.0056	0.1130	884.8054	0.1420	0.0451
Protium guianense	0.6355	0.4317	3.4103	9.9599	0.0500	1998.6209	0.0966	0.0321
Protium subacuminatum	0.6720	0.4549	3.6206	6.7690	0.1202	832.2842	0.1455	0.0429
Protium icicariba	0.5379	0.2177	3.4281	11.9864	0.0452	2211.6770	0.0849	0.0464
Protium sprumanum	0.6432	0.4333	3.3240	11.5493	0.0362	2764.5798	0.0832	0.0279
Protium unifolioiatum	0.6383	0.4269	3.5340	12.0057	0.0341	2930.4590	0.0798	0.0338
Protium serratum	0.6979	0.4824	3.6712	5.6041	0.2307	433.4263	0.2085	0.0371
Protium heptaphyllum	0.5941	0.3240	3.2768	13.4265	0.0254	3934.2373	0.0683	0.0275
Protium beandou	0.6371	0.4051	3.6014	5.5802	0.3539	282.5589	0.2364	0.0510
Protium opacum subs. opacum	0.6192	0.4115	3.5786	9.5844	0.0571	1752.5554	0.1014	0.0380
Protium sp. nov. 12	0.7072	0.5390	3.5318	9.5392	0.0562	1780.5266	0.1012	0.0361
Protium sp. nov. 12	0.6994	0.5201	3.5070	9.4907	0.0560	1786.5713	0.1008	0.0366
Bursera glabrifolia	0.6837	0.4417	3.5820	8.3728	0.0871	1148.4867	0.1272	0.0416
Bursera glabrifolia	0.6928	0.4789	3.4665	8.4333	0.0811	1232.5433	0.1244	0.0382
Bursera glabrifolia	0.6497	0.4737	3.5758	9.9205	0.0586	1705.6840	0.1048	0.0427
Bursera glabrifolia	0.6842	0.4597	3.4915	9.0570	0.0681	1467.9840	0.1140	0.0379
