# Supplementary material for: Topological Phenotypes Constitute a New Dimension in the Phenotypic Space of Leaf Venation Networks
Source: PLoS Comput Biol. 2015 Dec 23;11(12):e1004680. doi: 10.1371/journal.pcbi.1004680 (PMC4699199; doi:10.1371/journal.pcbi.1004680)
Supplement: S2 Table — The complete fingerprint data extracted from the 1.2 × 1.2 cm leaf fragments. (ODS) [file pcbi.1004680.s003.ods]

## Sheet: Sheet1
Name	Specimen ID	unweight. Nesting	weight. Nesting	mean top. Len.	vein density (mm^-1)	vein density (px^-1)	mean areole area (mm^2)	mean areole area (px^2)	areole density (cm^-2)	areole density (px^-2)	mean vein distance (px)	vein_dists	mean vein diameter (mm)	mean vein diameter (px)		6400 px/inch
Protium grandifolium	BronxA_001	0,7198976991	0,5364948456	3,6107936508	7,020243821	0,0278615927	0,1623227502	10305,5673774	616,0565901083	9,70E-005	0,1735661417	43,7332010624	0,0422069047	10,6348106268
Protium grandifolium	BronxA_001	0,681062481	0,4848297478	3,7088693297	7,4211947752	0,0294528668	0,1691824215	10741,0750574	591,0779566948	9,31E-005	0,1741372194	43,8770946412	0,048154167	12,1333334298
Protium grandifolium	BronxA_001	0,6879800171	0,4387447345	3,577014218	7,5663749247	0,0300290505	0,1526358329	9690,56314035	655,1541541664	0,0001031932	0,1709195969	43,0663551233	0,0355381853	8,9545033853
Protium grandifolium	BronxA_001	0,6641965037	0,4952976345	3,8418879056	7,6832684439	0,0304929716	0,1483304044	9417,21955061	674,170615172	0,0001061885	0,1644575673	41,438127189	0,044418411	11,1920405643
Protium grandifolium	BronxA_001	0,6897465995	0,5193861261	3,8425720621	7,9511342369	0,031556064	0,1402226476	8902,47325653	713,1515607701	0,0001123283	0,158546313	39,9486772792	0,0451920472	11,386972521
Protium grandifolium	BronxA_001	0,7182840071	0,5674314375	3,6616878267	7,1355885406	0,028319367	0,1643290096	10432,941028	608,5352807622	9,59E-005	0,1783171151	44,9302967156	0,0377471468	9,5110921072
Protium grandifolium	BronxA_001	0,6990197059	0,5070123589	3,6325358852	7,0014074863	0,027786836	0,1840194053	11683,0473725	543,4209496196	8,56E-005	0,1889461018	47,6084665992	0,0375674266	9,4658082738
Protium grandifolium	BronxA_001	0,6957572157	0,4247889653	3,5942028986	6,8964945554	0,0273704628	0,1636186244	10387,84	611,1773667697	9,63E-005	0,1748570763	44,0584759162	0,0348201077	8,7735704401
Protium grandifolium	BronxA_001	0,6847622054	0,4969138328	3,7290748899	7,1421690613	0,0283454835	0,1619389712	10281,2019685	617,5165819183	9,73E-005	0,1761100291	44,37418056	0,0367945818	9,2710757286
Protium grandifolium	BronxA_001	0,6947339018	0,5114149479	3,6888396157	7,0034521969	0,0277949509	0,1637878076	10398,5811247	610,5460563776	9,62E-005	0,1772664325	44,6655577886	0,037170754	9,365859287
Protium grandifolium	BronxA_001	0,642074149	0,3419746422	3,4779005525	7,5508092829	0,0299672743	0,1155036269	7333,10893392	865,7736786471	0,0001363678	0,1421408259	35,8150112625	0,0417522251	10,5202456831
Protium grandifolium	BronxA_001	0,6821692608	0,4463492384	3,8345618346	7,0410233259	0,0279440613	0,1668101856	10590,466247	599,4837762168	9,44E-005	0,1752951011	44,1688443691	0,0502670481	12,6657129086
Protium grandifolium	BronxA_001	0,6743978159	0,538951716	3,9386852086	7,7041008751	0,0305756503	0,1573941999	9992,66294693	635,3474275446	0,0001000734	0,1678119601	42,2833285291	0,0486239112	12,2516941724
Protium grandifolium	BronxA_001	0,6699003801	0,4913040904	3,5882352941	7,0775275272	0,0280889374	0,166369222	10562,4702921	601,0727151909	9,47E-005	0,178165202	44,8920193974	0,0377910528	9,5221550351
Protium grandifolium	BronxA_001	0,694896409	0,5059183332	3,7590286426	7,1034874644	0,0281919659	0,1599052526	10152,084984	625,3703261594	9,85E-005	0,1752357749	44,1538960438	0,037624044	9,4800740904
Protium grandifolium	BronxA_001	0,6766206351	0,4483785568	3,6856309263	6,9009531934	0,027388158	0,1795961934	11402,2259328	556,8046743718	8,77E-005	0,1862400579	46,9266287658	0,0381424434	9,6106944114
Protium grandifolium	BronxA_001	0,6956589918	0,5038539493	3,6693989071	7,0866470746	0,0281251306	0,1752001396	11123,1287094	570,7758008989	8,99E-005	0,1808592093	45,5708243876	0,0371760622	9,3671967665
Protium ovatum	BronxA_002	0,5699747517	0,3252804875	3,1687242798	13,7643413509	0,0546272297	0,0263766051	1674,60125615	3791,2384660562	0,0005971571	0,0718441516	18,1024633863	0,0301990143	7,6092004523
Protium ovatum	BronxA_002	0,5841423896	0,3106387886	3,1703268378	12,7011894446	0,0504078456	0,0291980903	1853,73206737	3424,8815184154	0,0005394523	0,0752109452	18,9507893508	0,0301427903	7,5950337742
Protium ovatum	BronxA_002	0,5883508398	0,3419831537	3,1279351247	13,4208814192	0,0532641231	0,0257206093	1632,95330688	3887,9327846629	0,0006123874	0,0710422256	17,9004033003	0,0294516321	7,420883684
Protium ovatum	BronxA_002	0,5955494133	0,2583272922	3,1243523316	11,4932319597	0,0456137643	0,0360042579	2285,84289452	2777,4492782723	0,0004374754	0,0817178639	20,5903279154	0,0329947148	8,3136289159
Protium ovatum	BronxA_002	0,5862749689	0,2476648911	3,1736762832	11,8845658994	0,0471668709	0,0337713731	2144,08122533	2961,0877715951	0,0004664002	0,0792094637	19,9582900639	0,0320886587	8,0853313167
Protium ovatum	BronxA_002	0,5895238064	0,3583378598	3,1533870072	12,7328353702	0,0505334404	0,0299781552	1903,25692304	3335,7623034366	0,0005254151	0,0762598915	19,2150907794	0,0291568569	7,3466096183
Protium ovatum	BronxA_002	0,5868093195	0,3337611985	3,1370706416	12,9487595138	0,0513903893	0,028123918	1785,53487739	3555,6923463234	0,0005600563	0,0737892626	18,5925700938	0,0291844908	7,3535724803
Protium ovatum	BronxA_002	0,5903654553	0,3099337426	3,1860160778	13,2103197326	0,0524284564	0,0265164143	1683,47748038	3771,2489603294	0,0005940085	0,0719905038	18,1393395422	0,029857001	7,5230238633
Protium ovatum	BronxA_002	0,5800562571	0,2379096918	3,1806318681	11,891057496	0,0471926344	0,0334603063	2124,33217198	2988,6158018845	0,0004707362	0,079134754	19,9394655766	0,0303049617	7,6358958609
Protium ovatum	BronxA_002	0,5621825691	0,2363360052	3,2169285352	11,1808834586	0,0443741312	0,040520097	2572,54506383	2467,9111697205	0,0003887201	0,08602424	21,6753990488	0,036754377	9,260945397
Protium ovatum	BronxA_002	0,5941557315	0,3493685786	3,1409206163	13,0133093653	0,0516465715	0,0275509926	1749,16091341	3629,6332995829	0,0005717027	0,0732597045	18,4591381464	0,027564614	6,9454145529
Protium ovatum	BronxA_002	0,5868021621	0,331971258	3,1699973355	12,5266169007	0,0497150108	0,0305385391	1938,83464749	3274,5508782037	0,0005157737	0,0774173222	19,5067268524	0,0298814048	7,5291728695
Protium ovatum	BronxA_002	0,5636623974	0,2346112305	3,2363233666	12,2726507742	0,0487070828	0,0314714869	1998,06575472	3177,4793610357	0,000500484	0,0774661923	19,5190405782	0,0304681896	7,6770241513
Protium ovatum	BronxA_002	0,5891631177	0,3240133667	3,1989016237	13,4385758548	0,0533343479	0,0265558081	1685,97851373	3765,6545714703	0,0005931274	0,0715740178	18,0343981953	0,0292448136	7,3687719358
Protium ovatum	BronxA_002	0,5887499428	0,3728447877	3,1795311607	13,4374633705	0,0533299328	0,030061466	1908,54616866	3326,5177452136	0,000523959	0,0763100543	19,2277302264	0,0313608107	7,9019365595
Protium ovatum	BronxA_002	0,5857566631	0,3544358864	3,1569365976	14,0882593768	0,0559127794	0,0245780516	1560,41446395	4068,6707565787	0,0006408554	0,0695177084	17,5162729867	0,0275201429	6,9342092454
Protium ovatum	BronxA_002	0,5850301151	0,2422977608	3,1724941725	11,350079311	0,0450456273	0,0375913258	2386,60286551	2660,1881650981	0,0004190056	0,0833031305	20,9897651659	0,0343249904	8,6488164791
Protium ovatum	BronxA_002	0,5746065604	0,2743426411	3,1323594511	13,1002655086	0,0519916787	0,031626806	2007,92667602	3161,8747703473	0,0004980262	0,0784804559	19,77460307	0,0305447927	7,6963257216
Protium ovatum	BronxA_002	0,5906228543	0,3254452812	3,1782297855	13,0608611339	0,0518352926	0,0274757876	1744,38629152	3639,5680982527	0,0005732675	0,0733144946	18,4729435129	0,02819342	7,1038538555
Protium ovatum	BronxA_002	0,5989507364	0,3407835193	3,1586089907	13,1485265705	0,0521832148	0,027189208	1726,19189135	3677,9298578745	0,0005793099	0,0728626809	18,3591006934	0,027059465	6,8181329138
Bursera ovata	BronxA_003	0,4885548617	0,2133705115	3,3935242839	8,5332698488	0,0338664147	0,2543567615	16148,6343709	393,1485815948	6,19E-005	0,1838163299	46,3159256454	0,0309098571	7,7883104463
Bursera ovata	BronxA_003	0,5401078053	0,3262508447	3,4132321041	8,5912092543	0,0340963617	0,1808986201	11484,9145614	552,7958143427	8,71E-005	0,1557060386	39,2330175947	0,0306581038	7,7248765491
Bursera ovata	BronxA_003	0,5517395001	0,3521814822	3,4144869215	7,9854521315	0,0316922631	0,2336837236	14836,1419135	427,9288196776	6,74E-005	0,1705054811	42,9620109843	0,0288148368	7,2604313315
Bursera ovata	BronxA_003	0,5598677344	0,3728959145	3,5253807107	6,6206256786	0,0262756082	0,4663810934	29609,6620753	214,4169251741	3,38E-005	0,2468768545	62,2051916885	0,0293050351	7,3839458442
Bursera shaferi	BronxA_004	0,6196287428	0,3018958314	3,5105421687	6,834255004	0,0271234495	0,2794849252	17743,974421	357,8010510496	5,64E-005	0,2239356236	56,4247240563	0,0330572844	8,3293944823
Bursera shaferi	BronxA_004	0,6511908332	0,2862678088	3,558685446	6,3371325225	0,0251504947	0,3217175274	20425,2432287	310,8316814905	4,90E-005	0,2388249368	60,1763620315	0,0412275257	10,3880379703
Bursera shaferi	BronxA_004	0,6425326805	0,3321858373	3,8470948012	6,6008525317	0,0261971335	0,299806247	19034,1370779	333,5487535718	5,25E-005	0,2338110134	58,9130112536	0,0381795511	9,6200443781
Bursera shaferi	BronxA_004	0,6399682294	0,3259313664	3,5745140389	7,2966005152	0,0289583833	0,2140378678	13588,8633259	467,2070463415	7,36E-005	0,1948228306	49,0892171478	0,0394991566	9,9525433841
Bursera shaferi	BronxA_004	0,6604255192	0,4448415877	3,682230869	6,748856285	0,0267845234	0,2797759635	17762,4518966	357,4288467944	5,63E-005	0,227033186	57,2052122262	0,033179541	8,360199304
Bursera shaferi	BronxA_004	0,6512049182	0,3683972722	3,7436762226	6,5395070608	0,0259536686	0,2832210558	17981,1743507	353,0810932473	5,56E-005	0,2261679465	56,9871991119	0,0464699855	11,7089727167
Bursera shaferi	BronxA_004	0,6138997972	0,363145095	3,4378818737	7,3659007731	0,0292334187	0,2352857534	14937,8517898	425,0151083958	6,69E-005	0,2060964971	51,9298260355	0,0348933339	8,7920211383
Bursera shaferi	BronxA_004	0,6547908477	0,3895478478	3,6785714286	7,2375535633	0,0287240407	0,2339075894	14850,3547391	427,5192619404	6,73E-005	0,2075714191	52,3014599362	0,0397650102	10,0195301335
Bursera shaferi	BronxA_004	0,6817901536	0,5017079292	3,4989858012	6,5159068751	0,0258600054	0,2612180535	16584,2449506	382,821932295	6,03E-005	0,2205792393	55,5790209259	0,0351896268	8,8666776166
Protium dawsonii	BronxA_005	0,6910769211	0,5173451897	3,4748427673	9,5207199898	0,0377853575	0,0609585113	3870,1417057	1640,4600090713	0,0002583885	0,1078632903	27,1781518903	0,0299622793	7,5495506913
Protium dawsonii	BronxA_005	0,6899371871	0,4490809483	3,5038961039	9,8275462158	0,039003074	0,0602574125	3825,6302529	1659,5468662517	0,0002613948	0,1062348175	26,7678280285	0,0312860943	7,8831103653
Protium dawsonii	BronxA_005	0,6665108651	0,5075916658	3,4347442681	9,7350492924	0,0386359769	0,0623026886	3955,48100493	1605,0671687488	0,0002528138	0,1050539836	26,470295091	0,0360733818	9,0893560363
Protium dawsonii	BronxA_005	0,6875290475	0,5355087059	3,4241459792	9,3028348646	0,0369206259	0,0640696711	4067,66341133	1560,8008961508	0,0002458414	0,1111813392	28,014195705	0,0287372693	7,2408867454
Protium dawsonii	BronxA_005	0,7015992488	0,5670168796	3,4787280702	9,2421304056	0,036679705	0,0640588955	4066,97929251	1561,0634431607	0,0002458827	0,1117284583	28,1520524955	0,0295770124	7,4524755774
Protium dawsonii	BronxA_005	0,6720487533	0,5236304144	3,4132602193	9,0388455474	0,0358729183	0,0655365847	4160,79501116	1525,8652927159	0,0002403387	0,1100440883	27,7276442876	0,0304950857	7,6838011144
Protium dawsonii	BronxA_005	0,6570961248	0,5119515971	3,4021164021	9,5971974289	0,0380888773	0,0632591781	4016,20672968	1580,7982817954	0,0002489912	0,1053401819	26,5424080413	0,0335646051	8,4572233294
Protium dawsonii	BronxA_005	0,6677826509	0,5563926704	3,5433613084	9,4302464578	0,0374262906	0,0621815698	3947,79139952	1608,193558151	0,0002533062	0,1088007389	27,4143594159	0,0311442626	7,8473732516
Protium dawsonii	BronxA_005	0,6858183366	0,5502876566	3,4856230032	9,2636053842	0,0367649339	0,0629733153	3998,05784091	1587,9741990379	0,0002501214	0,1086406789	27,3740293215	0,0306694843	7,7277440837
Bursera simaruba	BronxA_006	0,6325285747	0,4372505206	3,8452041785	8,067254269	0,0320169154	0,2160282268	13715,2274937	462,902471034	7,29E-005	0,1890484995	47,6342675803	0,0389465544	9,8133050517
Bursera simaruba	BronxA_006	0,6587583536	0,4664153298	3,6732851986	7,3052916059	0,0289928761	0,2231715199	14168,7417927	448,0858491545	7,06E-005	0,1910947306	48,1498533727	0,0362844277	9,1425329606
Bursera simaruba	BronxA_006	0,6308059965	0,4413588175	3,6923728814	7,4532116868	0,0295799339	0,2073890612	13166,7430478	482,1855089437	7,59E-005	0,1803341436	45,4385243681	0,0397282602	10,0102702818
Bursera simaruba	BronxA_006	0,6020376627	0,3703036082	3,7103174603	7,8217685173	0,0310426438	0,1927511811	12237,4114623	518,8035653786	8,17E-005	0,167388645	42,1766664477	0,0432440361	10,8961350697
Bursera simaruba	BronxA_006	0,6199816378	0,426475327	3,6790971541	8,8225998428	0,0350146931	0,1226129333	7784,46547784	815,574648729	0,000128461	0,1360067938	34,2694283649	0,0372781883	9,3929293397
Bursera simaruba	BronxA_006	0,6623137583	0,4932089932	3,5692742696	7,637286943	0,0303104826	0,2095536075	13304,1660433	477,2048602647	7,52E-005	0,1879460316	47,3564803955	0,0340107334	8,5696336211
Bursera simaruba	BronxA_006	0,6353638098	0,4979214502	3,6493506494	8,131966076	0,0322737404	0,1857912006	11795,5353346	538,2386231349	8,48E-005	0,1697086585	42,761236775	0,0363067464	9,1481565649
Bursera simaruba	BronxA_006	0,6633067085	0,4939904649	3,5926928282	7,9021423403	0,0313616274	0,1900700217	12067,1896745	526,1218948957	8,29E-005	0,1803652555	45,4463635818	0,0352382387	8,8789262845
Bursera simaruba	BronxA_006	0,6694554023	0,5576371215	3,5479313824	7,3964746073	0,0293547586	0,2439904836	15490,4988067	409,8520503998	6,46E-005	0,2059760946	51,899488391	0,0355100171	8,9474058761
Bursera simaruba	BronxA_006	0,6361840681	0,3942417387	3,5267175573	7,6561150995	0,0303852068	0,2275354818	14445,8015614	439,4918946265	6,92E-005	0,1960374729	49,3952687695	0,036026392	9,077516094
Bursera simaruba	BronxA_006	0,633807126	0,4289836773	3,6291866029	8,6097940822	0,0341701203	0,1661718432	10549,93908	601,7866690474	9,48E-005	0,1624878411	40,9418182422	0,0356089812	8,9723417251
Protium aracouchini	BronxA_007	0,6804862664	0,4905770073	3,6561595368	8,026393962	0,031854751	0,1122202084	7124,65083769	891,105100062	0,0001403578	0,1412797044	35,5980357466	0,0374373191	9,4330252965
Protium aracouchini	BronxA_007	0,6513353736	0,4272019337	3,4470672389	8,0506116155	0,0319508648	0,121373137	7705,75313025	823,9055404854	0,0001297732	0,1409322106	35,5104782595	0,048943088	12,3321166659
Protium aracouchini	BronxA_007	0,6533983999	0,4352489006	3,5224514563	8,1143559284	0,0322038501	0,1109371497	7043,19184685	901,4112969924	0,0001419811	0,1402607902	35,3413014615	0,0342238935	8,6233432379
Protium aracouchini	BronxA_007	0,6635775032	0,4645010266	3,4656964657	7,9413664079	0,0315172979	0,111055048	7050,6769894	900,4543403656	0,0001418304	0,1392574343	35,0884873751	0,0436243312	10,9919574671
Protium aracouchini	BronxA_007	0,6512718642	0,4844887106	3,5342465753	7,8185239935	0,0310297671	0,1159945615	7364,27745071	862,1093841336	0,0001357906	0,1440999507	36,308648993	0,0403138965	10,1578322009
Protium aracouchini	BronxA_007	0,6671752519	0,4255559872	3,6797583082	8,312853406	0,032991637	0,1119525216	7107,65590569	893,2357983946	0,0001406934	0,1405089162	35,4038214013	0,0351362433	8,8532266637
Protium aracouchini	BronxA_007	0,6320767551	0,3261605076	3,5652535328	7,6063432324	0,0301876747	0,1235616912	7844,70034314	809,312328059	0,0001274746	0,1454017573	36,636663257	0,0381949157	9,6239157616
Protium aracouchini	BronxA_007	0,6677621636	0,4761161497	3,5370148059	7,8817645034	0,0312807529	0,1179466329	7488,21080707	847,8410746159	0,0001335432	0,1451974124	36,5851747864	0,0333315418	8,3984987173
Protium aracouchini	BronxA_007	0,6820473035	0,5048636563	3,5456329735	8,0087455905	0,0317847091	0,1125627432	7146,39773175	888,3934166479	0,0001399306	0,1427054653	35,957282585	0,0368319618	9,2804943209
Protium aracouchini	BronxA_007	0,5879983852	0,2171451218	3,6054421769	8,3155454582	0,033002321	0,1224641853	7775,02174669	816,5652655989	0,000128617	0,1298515401	32,7184983016	0,0429251874	10,8157952552
Protium aracouchini	BronxA_007	0,6594067458	0,4869072271	3,5205905206	7,8593030171	0,0311916088	0,110793075	7034,04481466	902,5834871564	0,0001421657	0,1416467837	35,6905281784	0,0389363711	9,8107391777
Protium aracouchini	BronxA_007	0,6754153805	0,4924015115	3,4718253968	7,908622998	0,0313873475	0,1172350096	7443,03117647	852,9875190778	0,0001343539	0,1472333608	37,0981696385	0,0355071944	8,9466946446
Protium altsonii	BronxA_008	0,6975287947	0,5305602476	3,4308510638	6,8027199567	0,0269982948	0,1453895451	9230,50990283	687,8073654044	0,0001083364	0,1673493705	42,1667705116	0,0365326277	9,2050715372
Protium altsonii	BronxA_008	0,6448043075	0,3884888671	3,5584642234	7,2273514711	0,0286835512	0,1648215957	10464,2143943	606,7166113365	9,56E-005	0,1586077503	39,9641575457	0,0459823118	11,5860943243
Protium altsonii	BronxA_008	0,6365441884	0,4130083578	3,5372807018	6,4077575977	0,025430788	0,18594463	11805,2762828	537,7945035394	8,47E-005	0,1833839139	46,2069704367	0,0480354912	12,1034308516
Protium altsonii	BronxA_008	0,6759665652	0,5098236337	3,4931129477	6,6655825676	0,0264540308	0,1496020363	9497,9530736	668,4400995089	0,0001052858	0,1699668446	42,8262915459	0,0361640586	9,1122037488
Protium altsonii	BronxA_008	0,6492375627	0,4691835467	3,6284275322	6,8040304374	0,0270034958	0,1603687803	10181,5134888	623,5627644754	9,82E-005	0,1735838502	43,737663052	0,0467943264	11,7906964064
Protium altsonii	BronxA_008	0,6549217855	0,448749493	3,591565569	6,7098557363	0,02662974	0,1500331098	9525,32112607	666,5195444449	0,0001049833	0,1708249291	43,0425018264	0,0354983871	8,9444755007
Protium altsonii	BronxA_008	0,6936088389	0,4809936039	3,5533596838	6,7148798908	0,0266496796	0,1509272959	9582,0913255	662,5706729287	0,0001043614	0,1713979187	43,1868771509	0,0348185479	8,773177435
Protium altsonii	BronxA_008	0,6708369893	0,4281592526	3,1591220851	7,1252062993	0,0282781625	0,147815058	9384,5011687	676,5210620699	0,0001065587	0,1670335209	42,0871863698	0,0360238356	9,0768719623
Protium altsonii	BronxA_008	0,6924331141	0,5263382974	3,514592934	7,1840719278	0,0285117855	0,1377154826	8743,29804795	726,1347677724	0,0001143733	0,1619124355	40,7968341309	0,0355000371	8,9448912409
Protium altsonii	BronxA_008	0,6796441476	0,4316389049	3,590443686	6,189535329	0,0245647183	0,1809230865	11486,4678888	552,7210591708	8,71E-005	0,1834591058	46,2259164215	0,0333532111	8,4039587079
Protium altsonii	BronxA_008	0,6812068425	0,4857402032	3,5797845049	6,8788465202	0,0273004221	0,1483748935	9420,04407683	673,9684704042	0,0001061566	0,1689827367	42,578327358	0,0356188486	8,9748280036
Protium altsonii	BronxA_008	0,6608602793	0,4799251708	3,587276551	7,1040405646	0,028194161	0,151350388	9608,95265334	660,7184910412	0,0001040696	0,1656463896	41,7376729736	0,0412764327	10,4003610057
Protium altsonii	BronxA_008	0,6570050086	0,4364427468	3,6829150579	7,3169650607	0,0290392051	0,1392385851	8839,99696812	718,191727955	0,0001131222	0,1617564899	40,7575407499	0,0453744374	11,4329291128
Protium altsonii	BronxA_008	0,6700169799	0,4421201724	3,5842824601	6,4645102591	0,0256560251	0,1636501164	10389,8393676	611,0597549205	9,62E-005	0,1768353345	44,5569346675	0,0343822173	8,6632358446
Protium altsonii	BronxA_008	0,6951035465	0,4828344595	3,3943661972	7,0350020325	0,0279201643	0,1344069106	8533,243005	744,0093636035	0,0001171887	0,161559725	40,7079621995	0,0357860704	9,0169626214
Protium altsonii	BronxA_008	0,6483009113	0,4137494332	3,7111716621	7,384930948	0,0293089447	0,1313692503	8340,38764378	761,2131436565	0,0001198985	0,1549076803	39,0318564544	0,0433643342	10,9264464227
Protium altsonii	BronxA_008	0,6661533188	0,4332303158	3,7214631997	7,4771218729	0,0296748274	0,1277462016	8110,36706925	782,8021399546	0,000123299	0,1537196477	38,7325096617	0,0449913594	11,3364055118
Protium altsonii	BronxA_008	0,6620197727	0,4901943948	3,5547730829	6,5043926918	0,0258143085	0,1625159286	10317,83191	615,3243000059	9,69E-005	0,1771507033	44,6363976872	0,0346164183	8,7222471414
Bursera gracilipes	BronxA_009	0,4661288932	0,2156154151	3,6358024691	7,8215936421	0,0310419498	0,3029084877	19231,0925324	330,1327101895	5,20E-005	0,1897546325	47,8121908783	0,0392627502	9,8929764401
Bursera gracilipes	BronxA_009	0,4867880784	0,1832821657	3,3771186441	8,6239960831	0,0342264845	0,2302269447	14616,6775	434,3540245465	6,84E-005	0,1668147863	42,0320721281	0,0382119737	9,6282138422
Bursera gracilipes	BronxA_009	0,5213748843	0,2834242229	3,2809798271	8,5046952302	0,0337530092	0,2240275068	14223,0867983	446,3737575148	7,03E-005	0,1683200718	42,4113566811	0,0377645194	9,5154694598
Bursera gracilipes	BronxA_010	0,4860632112	0,2052660453	3,3421052632	12,3670979858	0,0490819201	0,0438577463	2784,4461654	2280,098921111	0,0003591378	0,0847757379	21,3608158471	0,0356135339	8,9734888502
Bursera gracilipes	BronxA_010	0,4662626904	0,1238717334	3,3009938476	11,6996669385	0,0464330532	0,0515479064	3272,68002727	1939,9429961789	0,00030556	0,0879596397	22,1630588113	0,0360891342	9,0933251452
Bursera gracilipes	BronxA_010	0,4493386277	0,1121176339	3,2673130194	12,6127115047	0,0500566988	0,0534996332	3396,59150383	1869,171694763	0,0002944128	0,0889913866	22,4230265429	0,0343591128	8,6574142586
Bursera gracilipes	BronxA_010	0,4918312199	0,1747418664	3,2983896432	11,8218030744	0,046917781	0,0501389058	3183,22521739	1994,4591614016	0,0003141468	0,0869295513	21,9035089869	0,0350700544	8,8365491355
Bursera gracilipes	BronxA_010	0,4680241196	0,1319364605	3,2120190958	11,2500978675	0,0446488259	0,0595328361	3779,62825879	1679,7452720037	0,0002645763	0,0934566832	23,5481406442	0,0339190281	8,546526776
Bursera gracilipes	BronxA_010	0,4575580465	0,1298515191	3,2908745247	10,9397098903	0,0434169736	0,0742368504	4713,15858579	1347,0399058439	0,0002121719	0,0979308327	24,675485406	0,040822356	10,2859479719
Bursera spinescens	BronxA_014_b_	0,4832727204	0,1485938953	3,28844404	10,3435806561	0,0410510857	0,0704374968	4471,94473806	1419,6983794541	0,0002236164	0,0970072535	24,4427725271	0,0343819447	8,6631671656
Bursera spinescens	BronxA_014_c_	0,4656755807	0,119763868	3,3662316476	10,7920070226	0,0428307779	0,0594098585	3771,82063842	1683,222323181	0,000265124	0,0940225136	23,6907120833	0,0361762875	9,1152850388
Bursera spinescens	BronxA_014_d_	0,5371861887	0,2163852831	3,2311178248	11,1914386221	0,044416022	0,0518106696	3289,36236755	1930,1043753236	0,0003040103	0,0900949111	22,7010799559	0,0362691738	9,1386894626
Commiphora leptophloeos	BronxA_015_a_	0,5812014235	0,3531375137	3,4192893401	9,3190893451	0,0369851358	0,1129836686	7173,1214986	885,0836694844	0,0001394093	0,1296728835	32,6734824449	0,0382701149	9,642863597
Commiphora leptophloeos	BronxA_015_a_	0,5517559826	0,3381030942	3,4528497409	9,2460503019	0,0366952621	0,1180991867	7497,89615997	846,7458820651	0,0001333707	0,1325052648	33,3871533263	0,0355174733	8,9492846158
Commiphora leptophloeos	BronxA_015_a_	0,5626342401	0,3721250205	3,4924406048	8,7035214875	0,0345421009	0,1269282964	8058,43979985	787,8463890451	0,0001240935	0,1373054215	34,5966416419	0,0432240909	10,8911095186
Commiphora leptophloeos	BronxA_015_a_	0,5819096167	0,4443267372	3,7323369565	9,1433793818	0,0362877869	0,116926172	7423,42365494	855,2405187607	0,0001347087	0,1341119554	33,7919887742	0,036910114	9,3001862038
Commiphora leptophloeos	BronxA_015_b_	0,524481764	0,2900594234	3,3498896247	9,5015568809	0,0377093039	0,1138638452	7229,00226006	878,2419024376	0,0001383317	0,1258871798	31,7196043465	0,0351621018	8,8597421775
Commiphora leptophloeos	BronxA_015_b_	0,5538020022	0,3664346211	3,4492911669	9,3738331224	0,0372024002	0,105720117	6711,97221125	945,8937697915	0,0001489875	0,1250146891	31,4997641931	0,0385426512	9,7115341727
Commiphora leptophloeos	BronxA_015_c_	0,5833878532	0,3176524483	3,5265060241	7,7227974366	0,0306498523	0,1831967449	11630,8182018	545,8612272549	8,60E-005	0,1619097271	40,7961517028	0,036483371	9,1926604065
Protium calanense	BronxA_016	0,6700000052	0,4863326675	3,6870379497	6,5108701892	0,0258400161	0,1617150264	10266,9841272	618,3717262026	9,74E-005	0,1748462522	44,0557485921	0,0361274694	9,1029844104
Protium calanense	BronxA_016	0,6661118949	0,5073603336	3,4555297757	6,2951130591	0,02498373	0,1650489377	10478,6479167	605,880906403	9,54E-005	0,1767047585	44,5240336344	0,0336568739	8,4804721763
Protium calanense	BronxA_016	0,6606628353	0,4535682553	3,5865079365	6,4461231032	0,0255830511	0,17621025	11187,2587295	567,5038766118	8,94E-005	0,1826428653	46,0202495312	0,0353620481	8,9101223675
Protium calanense	BronxA_016	0,6815183281	0,5148367694	3,2837037037	6,8472895488	0,0271751804	0,1421441092	9024,46325384	703,5113910957	0,0001108099	0,1628050105	41,0217349379	0,0344160278	8,67175503
Protium calanense	BronxA_016	0,6502599438	0,3780836125	3,678256357	6,660068472	0,0264321467	0,1644097431	10438,0666456	608,236459218	9,58E-005	0,1729174138	43,5697420489	0,0463922193	11,6893780989
Protium calanense	BronxA_016	0,6783116884	0,5308706469	3,5469135803	6,4549447486	0,025618062	0,1803562031	11450,4775252	554,4583344808	8,73E-005	0,1856457039	46,7768702701	0,042462994	10,6993370631
Protium calanense	BronxA_016	0,6864686834	0,5091270644	3,5194063927	6,3342380881	0,0251390074	0,1729049013	10977,4083312	578,352604373	9,11E-005	0,1805715572	45,4983451326	0,0345841022	8,7141044964
Protium calanense	BronxA_016	0,6737582411	0,4950573281	3,5066053992	6,3694705843	0,0252788364	0,1711225156	10864,2479962	584,3766360877	9,20E-005	0,1781024476	44,8762072804	0,0356079812	8,9720897579
Protium calanense	BronxA_016	0,6920182481	0,4823764362	3,5688920455	6,4706431735	0,0256803651	0,1744784224	11077,3082354	573,1367731835	9,03E-005	0,1798726807	45,3222502607	0,0353665902	8,9112668111
Protium calanense	BronxA_016	0,6452141306	0,4706798078	3,4643678161	6,9418702532	0,0275505476	0,1467731599	9318,3530137	681,3234794057	0,0001073151	0,1629727553	41,064001333	0,03383213	8,5246311799
Protium calanense	BronxA_016	0,6613346896	0,4337270908	3,6004173187	6,6971690393	0,0265793896	0,1709181759	10851,2748558	585,0752821225	9,22E-005	0,1781759349	44,8947237559	0,0463923305	11,6894061146
Protium calanense	BronxA_016	0,6633238797	0,4467725148	3,6220556745	6,7346522702	0,0267281512	0,1719136424	10914,4751585	581,687401862	9,16E-005	0,1780869929	44,8723131687	0,0436994702	11,0108901358
Protium calanense	BronxA_016	0,6704195971	0,4820678326	3,6305991856	6,7220420761	0,0266781045	0,1861025977	11815,3053544	537,3380126201	8,46E-005	0,1859930981	46,8644026799	0,0442610682	11,1523951414
Protium calanense	BronxA_016	0,6105557536	0,3351324393	3,5337423313	7,9553438597	0,0315727709	0,130535161	8287,43287425	766,0771186866	0,0001206646	0,1462124479	36,8409317648	0,0703107796	17,7161019429
Protium calanense	BronxA_016	0,6567262975	0,4147859758	3,4872611465	6,8237459256	0,0270817416	0,1677571748	10650,5888146	596,0996906531	9,39E-005	0,1793065623	45,1796062441	0,0362272017	9,1281138233
Protium calanense	BronxA_016	0,6482830829	0,3780620275	3,6790846195	6,5715588804	0,0260808743	0,1717642914	10904,9931447	582,1931855776	9,17E-005	0,1779265841	44,8318952049	0,0468225631	11,7978111709
Protium calanense	BronxA_016	0,6781639736	0,5253179883	3,448737764	6,5830549648	0,0261264994	0,1546801724	9820,35442764	646,4952710642	0,0001018293	0,1716004085	43,2378981923	0,0343685243	8,6597856427
Protium calanense	BronxA_016	0,647975055	0,4548684636	3,4217687075	6,8538849237	0,0272013558	0,1979739244	12568,9936513	505,1170263704	7,96E-005	0,1806342713	45,5141471065	0,0487095478	12,2732718933
Protium calanense	BronxA_016	0,6525695889	0,4028643443	3,4828985507	6,5366845954	0,025942467	0,1665890334	10576,4257033	600,2796101208	9,45E-005	0,1773698503	44,6916158112	0,0360764034	9,0901173871
Protium calanense	BronxA_016	0,6412776676	0,3022246899	3,3608087092	7,3158009571	0,029034585	0,1431610836	9089,02905251	698,5138523534	0,0001100228	0,1602987038	40,3902245856	0,0409269802	10,312309964
Protium calanense	BronxA_016	0,6968129289	0,5046238416	3,4903474904	6,7346292208	0,0267280597	0,1679179408	10660,7955487	595,5289798629	9,38E-005	0,1760524761	44,3596790266	0,0367434188	9,2581842727
Protium calanense	BronxA_016	0,6858342542	0,4670216393	3,4694960212	6,342748657	0,0251727837	0,1728118687	10971,5018623	578,6639584348	9,11E-005	0,180842661	45,5666547505	0,0343379937	8,652092906
Protium calanense	BronxA_016	0,6815333566	0,4714942095	3,6258467952	6,672713181	0,0264823304	0,1686932337	10710,0174385	592,7920037574	9,34E-005	0,1781227347	44,8813189857	0,0463844844	11,6874291448
Protium copal	BronxA_018	0,6584700005	0,4806919527	3,3582317073	9,6189251911	0,0381751094	0,0634088911	4025,71172902	1577,0659016242	0,0002484033	0,1098055612	27,667542967	0,0305226441	7,690744962
Protium copal	BronxA_018	0,6668521101	0,4687473421	3,429973822	9,6760686927	0,0384018976	0,0622921419	3954,81141484	1605,3389230672	0,0002528566	0,1085882707	27,3608241193	0,0319621653	8,0534589652
Protium copal	BronxA_018	0,6569876007	0,4137858755	3,4290681502	9,5160884362	0,037766976	0,0645205477	4096,28872417	1549,8938490723	0,0002441234	0,1112875272	28,0409517272	0,0323163374	8,1426991951
Protium copal	BronxA_018	0,6475824345	0,4272342157	3,414271556	8,6403650408	0,0342914488	0,0834554094	5298,42762855	1198,2446761005	0,0001887352	0,1221499698	30,7779451481	0,0418515915	10,54528289
Protium copal	BronxA_018	0,6813728218	0,4679289534	3,4169829222	9,4965378897	0,0376893847	0,065530792	4160,42724524	1526,000173394	0,0002403599	0,1131665506	28,5144064552	0,0314908324	7,9346979181
Protium copal	BronxA_018	0,6359096435	0,3781006581	3,3912133891	9,7179428456	0,0385680857	0,0646949068	4107,35845652	1545,7167337208	0,0002434655	0,1114989847	28,094232371	0,0302454284	7,6208953406
Protium copal	BronxA_018	0,6585528692	0,447550213	3,4141798942	9,7144727741	0,0385543138	0,0616609631	3914,73905308	1621,771620416	0,0002554449	0,108530797	27,3463425399	0,0315381794	7,9466278913
Protium copal	BronxA_018	0,6570358383	0,4515493286	3,4452931925	9,4669927981	0,0375721277	0,0650750352	4131,49209863	1536,6876048769	0,0002420433	0,111218968	28,0236769808	0,031512169	7,9400740671
Protium copal	BronxA_018	0,6633784144	0,4230573097	3,3754882813	9,2088124872	0,0365474746	0,0699677629	4442,12221217	1429,2296326817	0,0002251176	0,1136911587	28,6465911641	0,0363706158	9,1642496576
Protium copal	BronxA_018	0,6485123824	0,4226610171	3,4510104886	9,2585275744	0,0367447813	0,0716628446	4549,73977445	1395,4232576746	0,0002197928	0,1147216712	28,906247858	0,0377179445	9,5037340558
Protium copal	BronxA_018	0,6582047119	0,402266456	3,4894000902	9,3313937463	0,0370339689	0,065296734	4145,56734249	1531,4701639408	0,0002412215	0,1095779225	27,6101851932	0,0342659123	8,6339306604
Protium copal	BronxA_018	0,6518519402	0,4489492492	3,3932160804	9,1611388787	0,0363582699	0,0740406533	4700,702397	1350,6093688596	0,0002127342	0,1179991759	29,7320758176	0,032009651	8,065423869
Protium copal	BronxA_018	0,659730384	0,441381093	3,4483329392	9,4256642155	0,0374081049	0,0659242102	4185,40462878	1516,8934095352	0,0002389255	0,1126734369	28,390157335	0,031684497	7,9834953031
Protium copal	BronxA_018	0,6675265871	0,4465173351	3,3817946506	9,7300929261	0,0386163063	0,0625780094	3972,96060939	1598,0054477844	0,0002517015	0,1094747348	27,5841851544	0,0310652264	7,8274586242
Protium copal	BronxA_018	0,6484661961	0,3671684125	3,3145500421	10,2102919155	0,040522096	0,063104502	4006,38663847	1584,6729910338	0,0002496015	0,1099478335	27,7033911062	0,0306425374	7,7209543057
Protium copal	BronxA_018	0,6544030911	0,4196106471	3,3688942892	9,3197871507	0,0369879053	0,0695964919	4418,5509117	1436,8540330307	0,0002263185	0,1130897496	28,4950550146	0,0365326558	9,2050786152
Protium copal	BronxA_018	0,6569621905	0,4137906796	3,3262701047	9,2272482129	0,0366206413	0,0736262281	4674,39132013	1358,2116392982	0,0002139316	0,1192986841	30,0595109652	0,0321963659	8,112470142
Protium copal	BronxA_018	0,6306241422	0,3900601219	3,3427835052	10,6559223523	0,0422906918	0,0601293236	3817,4981297	1663,0820715374	0,0002619517	0,1069255394	26,9418681828	0,0304896635	7,682434893
Protium copal	BronxA_018	0,6532796209	0,4546891589	3,3125351321	9,815444247	0,0389550444	0,0632945271	4018,45097315	1579,9154301103	0,0002488521	0,1103551504	27,8060221379	0,0305427542	7,6958120907
Protium copal	BronxA_018	0,6689463174	0,3755308296	3,4710950528	8,9845510543	0,035657437	0,0790559424	5019,11370988	1264,9270497954	0,0001992384	0,1182706469	29,8004779474	0,040441256	10,1899227797
Protium copal	BronxA_018	0,6628870672	0,4472631043	3,2872180451	9,3591968759	0,0371443126	0,0727798577	4620,65684807	1374,0065333552	0,0002164194	0,1193259151	30,0663723054	0,0316843435	7,9834566282
Protium copal	BronxA_018	0,6719517021	0,4795185336	3,4369202226	9,631921283	0,0382266876	0,0639931692	4062,80645124	1562,6667855884	0,0002461353	0,1110878903	27,9906495229	0,0310031202	7,8118098024
Protium copal	BronxA_018	0,6647131535	0,4688574079	3,5728656879	9,3878378529	0,0372579815	0,0706992969	4488,56593725	1414,4412238503	0,0002227883	0,1165033086	29,355164366	0,0317001269	7,9874335375
Protium copal	BronxA_018	0,656598643	0,4765841615	3,3874251497	9,3106331567	0,0369515753	0,0709149963	4502,26028752	1410,1389729117	0,0002221107	0,116414396	29,332761192	0,0315293966	7,9444148986
Protium copal	BronxA_018	0,6674683602	0,4841038657	3,3689177234	9,2167000056	0,0365787781	0,0732859015	4652,78461909	1364,5189316496	0,0002149251	0,1184793036	29,8530528735	0,0315517853	7,9500561465
Protium copal	BronxA_018	0,6559385254	0,4806420427	3,3605500645	9,741223349	0,0386604802	0,0625868371	3973,52105843	1597,7800555882	0,000251666	0,1099731695	27,7097749954	0,0302198244	7,6144439528
Protium copal	BronxA_018	0,668639766	0,5010370891	3,5273631841	9,4137874825	0,0373609691	0,0773208157	4908,95376471	1293,3127916716	0,0002037094	0,121765911	30,6811744263	0,0313566628	7,9008914027
Protium copal	BronxA_018	0,6506280075	0,4506603952	3,4759309718	9,2707051242	0,036793111	0,0660792108	4195,24532283	1513,3352662558	0,0002383651	0,1106091904	27,8700322352	0,0324336325	8,1722538463
Protium copal	BronxA_018	0,6636194639	0,4216708947	3,3746077722	9,3383380505	0,0370615291	0,069231277	4395,3641042	1444,4338505567	0,0002275124	0,1154516926	29,0901902725	0,0323746008	8,1573797384
Protium copal	BronxA_018	0,6669303459	0,4654351029	3,374153346	9,3577486961	0,0371385651	0,0655507766	4161,69602798	1525,5349393451	0,0002402867	0,111151314	28,0066302943	0,0314477573	7,9238443521
Protium calanense	BronxA_019	0,6782058488	0,4517011802	3,5067567568	6,981598729	0,02770822	0,1431878463	9090,72816593	698,3832957881	0,0001100022	0,163857617	41,2869586222	0,0380271823	9,5816522376
Protium calanense	BronxA_019	0,6643480381	0,3509379284	3,6012461059	6,9537738721	0,0275977901	0,1527012281	9694,71495808	654,8735806107	0,000103149	0,1670996655	42,1038527225	0,0357985633	9,0201104293
Protium calanense	BronxA_019	0,6713914932	0,4959347733	3,5616502579	6,6470074012	0,0263803106	0,1542347024	9792,07237099	648,3625178717	0,0001021234	0,1699779437	42,8290881668	0,0357825554	9,0160769401
Protium calanense	BronxA_019	0,6919251704	0,4933869041	3,4586907449	6,7807781021	0,0269112131	0,1525278507	9683,70755515	655,6179708492	0,0001032662	0,1720189291	43,3433522218	0,0365776578	9,2164177074
Protium calanense	BronxA_019	0,6683331882	0,4554443443	3,4900924703	7,243497097	0,0287476291	0,1379344703	8757,20116245	724,9819411316	0,0001141917	0,160377116	40,4099819872	0,0366039488	9,2230422075
Protium calanense	BronxA_019	0,6729422033	0,4961358338	3,5524316109	6,9096228252	0,0274225656	0,1590624085	10098,5743877	628,6840551833	9,90E-005	0,1711323163	43,1199537113	0,0363846514	9,1677861738
Protium calanense	BronxA_019	0,6812260583	0,5078332048	3,5288399222	6,6810661727	0,0265154814	0,1518466704	9640,46069338	658,5590564141	0,0001037295	0,1680039903	42,3317140856	0,0358078204	9,0224429461
Protium calanense	BronxA_019	0,6833504272	0,5036983185	3,4835230677	6,7993390953	0,026984877	0,1535862202	9750,90145276	651,1000781194	0,0001025546	0,1709508611	43,0742327199	0,0355714079	8,9628744328
Protium calanense	BronxA_019	0,6719717653	0,5013369968	3,4957369062	6,6056297301	0,026216093	0,1696598034	10771,3831409	589,4148053755	9,28E-005	0,1786321997	45,0096881214	0,0426518514	10,7469231798
Protium calanense	BronxA_019	0,6785527224	0,4962885111	3,6324689966	6,6709109433	0,0264751778	0,1544746799	9807,30809474	647,3552820322	0,0001019648	0,1714935247	43,2109668605	0,0352076916	8,8712293739
Protium calanense	BronxA_019	0,666574846	0,5009338981	3,4550195567	6,9089700633	0,0274199749	0,1440727965	9146,91199855	694,0935584228	0,0001093265	0,1653247667	41,6566341267	0,035724034	9,0013313976
Protium calanense	BronxA_019	0,6804489738	0,4951246525	3,6412891172	7,0920627838	0,0281466242	0,1544921514	9808,41732753	647,2820726985	0,0001019532	0,1680873461	42,3527171393	0,0442825511	11,1578081409
Protium calanense	BronxA_019	0,671754611	0,5382144083	3,5735018727	6,8619111246	0,0272332098	0,1587565821	10079,1580399	629,895143272	9,92E-005	0,1725113936	43,4674377698	0,0407538556	10,2686880362
Protium calanense	BronxA_019	0,6825104834	0,4467863093	3,6423388818	7,210176024	0,0286153861	0,1435963262	9116,66179403	696,3966461683	0,0001096893	0,1636516336	41,2350572907	0,0432462163	10,8966844157
Protium calanense	BronxA_019	0,6612202974	0,4537019298	3,5862220272	7,078244125	0,0280917814	0,1490149258	9460,67852893	671,073716138	0,0001057007	0,1655263347	41,7074229079	0,046636832	11,7510127804
Protium calanense	BronxA_019	0,6206921355	0,3154045402	3,6319176319	7,0044954986	0,0277990915	0,1561574862	9914,14631132	640,3791610746	0,000100866	0,1663070813	41,9041464723	0,0443195878	11,1671402266
Protium calanense	BronxA_019	0,5852327439	0,3090897481	3,6538461539	8,4709637162	0,0336191372	0,1248258174	7924,95734589	801,1163241041	0,0001261836	0,1472391228	37,0996214805	0,0390291988	9,8341288342
Protium calanense	BronxA_019	0,635999638	0,3944253447	3,525122549	7,3905717241	0,0293313315	0,1278636541	8117,8239071	782,0830767299	0,0001231857	0,1480770675	37,3107571759	0,0504225482	12,7048940428
Protium calanense	BronxA_019	0,6647683502	0,4544505436	3,6147260274	7,1121471923	0,0282263342	0,1329262128	8439,23627707	752,2970668442	0,0001184941	0,1561872955	39,3542791858	0,0451582524	11,3784572988
Protium calanense	BronxA_019	0,6685991082	0,4676225393	3,56492891	6,9222195663	0,0274725589	0,1610103486	10222,2454565	621,0780913712	9,78E-005	0,1722537207	43,4025123072	0,0430301379	10,8422394821
Protium calanense	BronxA_019	0,6072573414	0,4450421905	3,52180937	7,406350028	0,0293939517	0,1298257589	8242,39426435	770,2631655351	0,000121324	0,1529973999	38,550525953	0,0379925759	9,5729325007
Protium calanense	BronxA_019	0,6719133787	0,4019125503	3,543712015	7,1081531412	0,0282104828	0,1401088758	8895,25010042	713,730656921	0,0001124195	0,1627124321	40,9984080933	0,0364418802	9,1822060334
Bursera ovalifolia	BronxA_020	0,5902786492	0,4098517034	3,9511641113	8,3155245574	0,0330022381	0,1543555799	9799,74665482	647,8547784202	0,0001020435	0,149670152	37,712164271	0,0465018294	11,7169963778
Bursera ovalifolia	BronxA_020	0,5707221217	0,4091868622	3,5137111517	8,343164652	0,0331119347	0,1703415375	10814,6651653	587,0558728	9,25E-005	0,1583585034	39,901355191	0,0375514823	9,4617908274
Bursera ovalifolia	BronxA_020	0,5736816628	0,4390734593	3,4640135478	8,3777486578	0,03324919	0,1698854976	10785,7120423	588,6317632764	9,27E-005	0,1559079973	39,2839048332	0,0380291894	9,5821579609
Bursera ovalifolia	BronxA_020	0,5487548564	0,3191137036	3,3350559862	10,5276578711	0,0417816422	0,1345580326	8542,83745845	743,1737673249	0,0001170571	0,1399833516	35,2713956831	0,0388347092	9,7851235852
Bursera ovalifolia	BronxA_020	0,5875691754	0,4143401817	3,5731995277	8,4829741212	0,0336668035	0,1619897404	10284,4252073	617,3230462224	9,72E-005	0,1591971642	40,1126712988	0,0389595815	9,8165874585
Bursera ovalifolia	BronxA_020	0,5827390251	0,4354975361	3,5849615157	8,6328028369	0,0342614363	0,1600882569	10163,7035793	624,6554366829	9,84E-005	0,1555717171	39,1991728184	0,037264271	9,3894226105
Bursera ovalifolia	BronxA_020	0,6246533992	0,4561943991	3,3887020847	8,0493194459	0,0319457366	0,1624454603	10313,3580079	615,5912257456	9,70E-005	0,1584558692	39,9258883121	0,0396159844	9,9819803289
Bursera ovalifolia	BronxA_020	0,5964357934	0,454730978	3,6301605505	8,7077159243	0,0345587476	0,1550937687	9846,61288294	644,7712297712	0,0001015578	0,1540960455	38,8273500439	0,037152337	9,3612187638
Bursera ovalifolia	BronxA_020	0,5656833015	0,3470351837	3,5445255475	8,1502289266	0,0323462211	0,1970721462	12511,7414402	507,4283806128	7,99E-005	0,1701499073	42,8724175791	0,0452812042	11,409437288
Bursera ovalifolia	BronxA_020	0,5844594717	0,4244812234	3,3848257006	8,2318534711	0,0326701685	0,1849048288	11739,26125	540,8187587296	8,52E-005	0,1647262789	41,5058340599	0,0381695907	9,6175346742
Bursera ovalifolia	BronxA_020	0,6031397443	0,4243825951	3,520361991	8,0287353684	0,0318640435	0,1830229801	11619,7862032	546,3794760586	8,61E-005	0,1664740881	41,9462269119	0,0415365141	10,4658933242
Bursera ovalifolia	BronxA_020	0,5908533158	0,4321799709	3,4941321804	8,6000619314	0,0341314958	0,1670749634	10607,2764878	598,5337239892	9,43E-005	0,1585631943	39,9529308396	0,0398294527	10,0357676213
Bursera ovalifolia	BronxA_020	0,5921768591	0,3992643949	3,5216326531	8,0194555388	0,0318272142	0,1840747288	11686,5597564	543,257624994	8,56E-005	0,1671342964	42,1125786262	0,0395603335	9,9679580414
Bursera ovalifolia	BronxA_020	0,6029082815	0,4029561249	3,5726643599	8,4716668869	0,033621928	0,1601965875	10170,5812858	624,2330226012	9,83E-005	0,1553537576	39,1442538874	0,0406879639	10,2520853981
Bursera ovalifolia	BronxA_020	0,5290937274	0,2099253594	3,3522867738	8,9161656462	0,0353860324	0,1200493264	7621,7068794	832,9909294727	0,0001312042	0,1269939305	31,9984706803	0,0402046746	10,1303117063
Bursera ovalifolia	BronxA_020	0,5803221842	0,4084624166	3,4762550882	8,0195759631	0,0318276921	0,1784218254	11327,6675069	560,4695488969	8,83E-005	0,1595125535	40,1921394552	0,0412871433	10,4030597398
Bursera ovalifolia	BronxA_020	0,5522580778	0,3423067103	3,4252416146	8,0573921289	0,031977775	0,1561026386	9910,66414185	640,6041620189	0,0001009014	0,1487668327	37,4845562645	0,0396420321	9,9885435293
Bursera ovalifolia	BronxA_020	0,6023398811	0,4044779483	3,7004830918	8,4633136484	0,033588776	0,162791323	10335,3161824	614,283354816	9,68E-005	0,1552999483	39,1306956244	0,0487161335	12,2749312813
Bursera ovalifolia	BronxA_020	0,5941524843	0,469297733	3,4598183089	8,3359749453	0,0330834006	0,1869179547	11867,0708397	534,9940843339	8,43E-005	0,1699117864	42,8124186317	0,0394831896	9,9485202188
Bursera ovalifolia	BronxA_020	0,4986144309	0,1863338073	3,6697068404	10,1193940226	0,040161345	0,0890338833	5652,594491	1123,1679024092	0,0001769099	0,1118070961	28,1718667391	0,0593223458	14,9473627097
Bursera ovalifolia	BronxA_020	0,5888042709	0,3572123981	3,5705765408	8,013930037	0,0318052848	0,1881867022	11947,6212466	531,3871746167	8,37E-005	0,170099818	42,8597966536	0,0382271361	9,6320342982
Bursera ovalifolia	BronxA_020	0,5652710845	0,2446421124	3,3067669173	9,0530737385	0,0359293864	0,1255718129	7972,31920502	796,357061775	0,000125434	0,1395355541	35,1585648237	0,0426444267	10,7450523895
Bursera ovalifolia	BronxA_020	0,5887728991	0,4153682933	3,5380082499	7,9395978245	0,0315102789	0,1689100541	10723,7829651	592,0310694723	9,33E-005	0,1609008786	40,5419536547	0,0396391042	9,9878057758
Bursera ovalifolia	BronxA_020	0,5757123285	0,2263931066	3,2911931818	8,6613365123	0,0343746793	0,153222691	9727,82166016	652,6448489089	0,0001027979	0,1501704617	37,8382265706	0,0392808525	9,897537628
Bursera ovalifolia	BronxA_020	0,5657354946	0,329709925	3,2750533049	10,286448377	0,040824342	0,1621601036	10295,24125	616,674494891	9,71E-005	0,1597035226	40,2402576517	0,0386851878	9,7474488955
Bursera ovalifolia	BronxA_020	0,5827420833	0,4357308185	3,5711086226	8,2551290209	0,0327625433	0,1683151594	10686,014214	594,1235497639	9,36E-005	0,1593421749	40,1492094295	0,0393884097	9,924638667
Bursera ovalifolia	BronxA_020	0,5937446801	0,4499645016	3,4758539458	8,697362233	0,0345176564	0,1440794456	9147,33413525	694,061526974	0,0001093215	0,1472138328	37,0932492019	0,0397773596	10,0226417831
Bursera ovalifolia	BronxA_020	0,5726177792	0,3905281419	3,4857332449	8,1760241741	0,0324485959	0,1776231085	11276,9584668	562,9898093806	8,87E-005	0,1628438832	41,0315296126	0,0404380929	10,1891257658
Bursera ovalifolia	BronxA_020	0,598281107	0,2720077956	3,7837837838	7,9419403944	0,0315195759	0,2065942219	13116,2801907	484,0406430273	7,62E-005	0,1774566443	44,7134851832	0,0385301639	9,7083877458
Protium aracouchini	BronxA_021	0,672843877	0,5583376315	3,3990430622	8,0523926528	0,0319579333	0,1206535211	7660,06606941	828,8195741514	0,0001305472	0,1474648767	37,1565043703	0,0326404285	8,2243599486
Protium aracouchini	BronxA_021	0,6681999251	0,4638817644	3,4854625551	8,0080689449	0,0317820236	0,117393705	7453,10644652	851,8344321484	0,0001341722	0,1447513749	36,4727873656	0,0332406707	8,3756020766
Protium aracouchini	BronxA_021	0,6311278762	0,4840332169	3,4840909091	7,6844991572	0,030497856	0,1317833235	8366,67637864	758,8213539442	0,0001195218	0,1465926348	36,9367268906	0,0473928375	11,9415023593
Protium aracouchini	BronxA_021	0,6638193441	0,4840266128	3,5620915033	7,8369671249	0,0311029633	0,117155574	7437,98795989	853,5658745191	0,000134445	0,1419851202	35,7757783195	0,0391310366	9,8597887431
Protium aracouchini	BronxA_021	0,6675461488	0,4640181587	3,4997295836	7,6164345755	0,0302277247	0,1326143671	8419,43777932	754,0661103565	0,0001187728	0,1524348429	38,4087793037	0,0393960291	9,9265585159
Protium aracouchini	BronxA_021	0,6528511872	0,3755872902	3,35	8,2026024201	0,0325540784	0,1171099806	7435,09331984	853,8981858764	0,0001344973	0,1456604509	36,7018458955	0,0328100828	8,2671074664
Protium aracouchini	BronxA_021	0,6430413327	0,3959345614	3,497403946	7,7887123526	0,0309114521	0,1279432794	8122,87916923	781,5963484582	0,0001231091	0,1472010568	37,0900300506	0,0406113443	10,2327796637
Protium aracouchini	BronxA_021	0,6581301451	0,4543450374	3,5397275823	7,8266652413	0,0310620777	0,1202918477	7637,10410051	831,3115304021	0,0001309397	0,1444607325	36,3995546443	0,0334516442	8,4287607345
Protium aracouchini	BronxA_021	0,6693804135	0,5048614142	3,5093167702	7,8685357423	0,0312282512	0,1197016576	7599,63403505	835,4103195435	0,0001315853	0,1473265018	37,1216382464	0,0325440805	8,2000832746
Protium aracouchini	BronxA_021	0,6964370419	0,5011833845	3,5731958763	7,686496804	0,0305057842	0,1272073523	8076,15653363	786,1180836672	0,0001238213	0,1517175049	38,2280327207	0,0325293734	8,1963775399
Protium aracouchini	BronxA_021	0,5714965342	0,2246346635	3,4609929078	8,1391778486	0,0323023621	0,1221561341	7755,4641524	818,6244656473	0,0001289413	0,1315596404	33,148885772	0,0407820195	10,2757844328
Protium aracouchini	BronxA_021	0,6254745857	0,2275971563	3,5070422535	7,6122825297	0,0302112463	0,1236349374	7849,35060671	808,8328596483	0,0001273991	0,1449726826	36,528549946	0,0367100634	9,2497797664
Protium aracouchini	BronxA_021	0,651713238	0,5333921573	3,4981818182	7,5943107978	0,030139921	0,1229130199	7803,51741499	813,5834598668	0,0001281473	0,1462191517	36,8426208904	0,0388003112	9,7764563587
Protium aracouchini	BronxA_021	0,6539829921	0,4259207953	3,5090521832	7,9207082228	0,0314353108	0,1281813728	8137,99526953	780,1445549386	0,0001228804	0,1482793552	37,3617272898	0,0431174628	10,8642425994
Protium aracouchini	BronxA_021	0,6572893931	0,4705144234	3,4974874372	7,6176156198	0,030232412	0,1267184684	8045,11821074	789,1509523285	0,000124299	0,1510472149	38,0591407497	0,0340686674	8,5842311438
Bursera shaferi	BronxA_022	0,648543601	0,5079782937	3,6704718417	7,9039912142	0,0313689651	0,1701702415	10803,7898979	587,6468126114	9,26E-005	0,1756650582	44,2620619079	0,040420589	10,184715336
Bursera shaferi	BronxA_022	0,6154558465	0,3623186834	3,5964912281	8,1266262388	0,0322525479	0,1349757461	8569,35730524	740,8738451991	0,0001166949	0,1521818442	38,345031597	0,0413366895	10,4155438093
Bursera shaferi	BronxA_022	0,6394303336	0,5240100885	3,6369922213	8,277815484	0,0328525802	0,1555056111	9872,75998472	643,0636121455	0,0001012888	0,1661730759	41,8703813328	0,0371175804	9,3524612096
Bursera shaferi	BronxA_022	0,6411984513	0,4852657044	3,6696878147	7,6004607906	0,0301643288	0,1841717364	11692,718585	542,9714784848	8,55E-005	0,1782053287	44,9021300729	0,0478855361	12,0656468888
Bursera shaferi	BronxA_022	0,62415352	0,483207946	3,8224666143	7,9161664886	0,0314172858	0,172234301	10934,8331718	580,6044406804	9,15E-005	0,1730700471	43,6082008513	0,0406851565	10,251378005
Bursera shaferi	BronxA_022	0,65275865	0,4263905616	3,7165354331	7,614521347	0,0302201316	0,195773919	12429,3194271	510,7932686799	8,05E-005	0,18432097	46,4430790653	0,0370314744	9,3307652142
Bursera shaferi	BronxA_022	0,6266156996	0,4959295925	3,751950078	8,1556175384	0,0323676071	0,1582704069	10048,2916868	631,8300558471	9,95E-005	0,1679674649	42,3225108394	0,0415045713	10,4578447417
Bursera shaferi	BronxA_022	0,6629462864	0,4929449694	3,7958993476	7,7824037212	0,0308864148	0,1911136846	12133,4498763	523,2487678549	8,24E-005	0,1825426876	45,9950078871	0,0394887229	9,9499144235
Bursera shaferi	BronxA_022	0,6146796974	0,3771651501	3,6888888889	9,1424679654	0,0362841697	0,1421960642	9027,7617823	703,2543448431	0,0001107694	0,1583112471	39,8894481001	0,0376976474	9,498619813
Protium altsonii	BronxA_023	0,6910280647	0,3566725983	3,3382113821	6,3635763594	0,0252554437	0,1842090326	11695,0864502	542,8615448579	8,55E-005	0,1865476537	47,0041332071	0,0332357548	8,3743634072
Protium altsonii	BronxA_023	0,6914875403	0,4732976217	3,4539430086	6,5172313271	0,0258652618	0,1621105782	10292,0969728	616,8628914421	9,72E-005	0,1732665663	43,6577174896	0,0329533499	8,3032062615
Protium altsonii	BronxA_023	0,6695052827	0,4775961142	3,5447154472	6,3900167683	0,025360379	0,1637352133	10395,2420128	610,7421731776	9,62E-005	0,1745244083	43,9746540512	0,0341628825	8,6079704041
Protium altsonii	BronxA_023	0,675941405	0,468880631	3,4707070707	6,3313987056	0,0251277386	0,1721682549	10930,6400264	580,8271686119	9,15E-005	0,1769006103	44,5733821111	0,0344307322	8,675460077
Protium altsonii	BronxA_023	0,6353595792	0,3906669998	3,6089604176	6,9350150049	0,0275233408	0,1482781458	9413,90175129	674,4082172651	0,0001062259	0,1639893809	41,3201589619	0,0436983172	11,0105996139
Protium altsonii	BronxA_023	0,6635175639	0,4262343661	3,4271523179	6,0631138069	0,0240629829	0,1861696206	11819,5605106	537,1445657327	8,46E-005	0,1887285107	47,5536404898	0,0332543309	8,3790440046
Protium altsonii	BronxA_023	0,6664095831	0,3241489952	3,25	7,4171574222	0,0294368435	0,14254116	9049,67126773	701,5517480997	0,0001105013	0,1651672904	41,6169550687	0,0329296076	8,2972239585
Protium altsonii	BronxA_023	0,6632369985	0,4509318803	3,4189907039	6,2667253329	0,0248710662	0,1745505847	11081,8896881	572,8998281252	9,02E-005	0,1834118775	46,214016382	0,0331658351	8,3567458592
Protium altsonii	BronxA_023	0,692720943	0,5437358841	3,5923328658	6,6700397688	0,0264717203	0,1573275399	9988,43083103	635,6166253739	0,0001001158	0,169493243	42,7069588643	0,0407369277	10,2644227161
Protium altsonii	BronxA_023	0,6215360314	0,4539686605	3,7294117647	6,8005760157	0,0269897861	0,1671684518	10613,2118933	598,1989958808	9,42E-005	0,159757893	40,2539572814	0,0407093658	10,257478
Protium altsonii	BronxA_023	0,6940415994	0,5102220656	3,3696275072	6,5066935379	0,02582344	0,1594386782	10122,4630464	627,2003828029	9,88E-005	0,1757857099	44,2924623297	0,033967163	8,5586552389
Protium altsonii	BronxA_023	0,6607430996	0,4294832155	3,3365051903	6,1204766917	0,0242906419	0,2043219916	12972,0205475	489,4235770284	7,71E-005	0,1907546234	48,0641570704	0,0408000429	10,2803257823
Protium altsonii	BronxA_023	0,6999641394	0,468450368	3,4032376748	6,2246154532	0,0247039426	0,1733590002	11006,2382178	576,8376598789	9,09E-005	0,1815201033	45,7373488526	0,0340963374	8,5912031312
Protium altsonii	BronxA_023	0,642519894	0,3845657935	3,415954416	6,5706555044	0,026077289	0,1711044611	10863,1017537	584,4382977882	9,21E-005	0,1736989348	43,7666607375	0,0401669835	10,120814742
Protium altsonii	BronxA_023	0,648138856	0,4596516335	3,5885093168	6,4094979958	0,0254376952	0,1750904144	11116,1624598	571,1334932881	9,00E-005	0,1804179202	45,4596334459	0,0455887702	11,4869342296
Protium altsonii	BronxA_023	0,663110018	0,4264290109	3,5314979001	6,8170159897	0,0270550322	0,1557386912	9887,55780345	642,1011966572	0,0001011372	0,1702126034	42,8882150377	0,043820023	11,0412656359
Protium altsonii	BronxA_023	0,6515394859	0,407204632	3,5276995305	6,4111931719	0,0254444229	0,1842222848	11695,9278108	542,8224934653	8,55E-005	0,1823177926	45,9383414423	0,0428754356	10,8032593562
Protium leptostachyum	BronxA_024	0,6234858622	0,4171303738	3,5547204641	11,7531319459	0,0466452424	0,0378461409	2402,78059888	2642,2773267777	0,0004161845	0,0826065909	20,8142591327	0,0356669772	8,9869548846
Protium leptostachyum	BronxA_024	0,6133498781	0,4112530087	3,5465393795	11,7874557936	0,0467814652	0,0406360702	2579,90798554	2460,8678810292	0,0003876107	0,0850811482	21,4377696137	0,0331191901	8,34499278
Protium leptostachyum	BronxA_024	0,6170549191	0,4501106708	3,5912636506	12,3473042811	0,0490033639	0,0340127664	2159,4068294	2940,0725288014	0,0004630901	0,0789317262	19,8883089557	0,0342201068	8,6223891167
Protium leptostachyum	BronxA_024	0,6387086427	0,3651492825	3,5933579336	11,5944753532	0,0460155741	0,0397857573	2525,92321008	2513,4622748252	0,0003958949	0,0838053426	21,1163067958	0,037225368	9,3796202921
Protium leptostachyum	BronxA_024	0,6141524125	0,4131095207	3,5848636121	13,0453153135	0,0517735952	0,0297402941	1888,15556852	3362,4415294409	0,0005296174	0,0746739003	18,8154709458	0,0353497585	8,9070257544
Protium leptostachyum	BronxA_024	0,6193576627	0,381454422	3,6717535272	11,8749301307	0,047128629	0,0364425516	2313,66934222	2744,0449599996	0,0004322139	0,0804730647	20,2766777079	0,0387387535	9,7609457557
Protium leptostachyum	BronxA_024	0,5863017899	0,3600497606	3,5738812785	13,1069276951	0,0520181193	0,0301855568	1916,42446204	3312,8426522284	0,0005218051	0,0751021145	18,9233674381	0,0358374083	9,0298981524
Protium leptostachyum	BronxA_024	0,5361683946	0,2486119515	3,4730957373	12,3865413599	0,049159086	0,0339156686	2153,24227688	2948,4897105154	0,0004644159	0,0784537239	19,767867435	0,0466644853	11,7579805511
Protium leptostachyum	BronxA_024	0,6273687494	0,4527051393	3,6054657429	12,0520575098	0,0478316032	0,0363723651	2309,21333285	2749,3400489656	0,0004330479	0,082101535	20,6870009477	0,0336302802	8,4737713956
Protium leptostachyum	BronxA_024	0,6373147278	0,3964646208	3,6098259762	11,5897337148	0,0459967557	0,0402135902	2553,08551783	2486,7215192328	0,0003916829	0,0851280914	21,4495978233	0,0357507451	9,0080617607
Protium leptostachyum	BronxA_024	0,6379100677	0,4453026854	3,6358917316	12,2117213977	0,0484652693	0,0373534602	2371,50122384	2677,1281556975	0,0004216738	0,0829383229	20,8978451475	0,0323358671	8,1476200691
Protium leptostachyum	BronxA_024	0,5819837118	0,3308800538	3,5587668593	12,4481307578	0,0494035189	0,0337627521	2143,53389248	2961,8438597559	0,0004665193	0,0785722122	19,7977227615	0,0396808359	9,9983208631
Protium leptostachyum	BronxA_024	0,627475923	0,4328506458	3,5676020408	11,8644061605	0,0470868619	0,0379068769	2406,63661139	2638,0437609771	0,0004155177	0,0837833855	21,1107743111	0,0329133941	8,293138669
Protium leptostachyum	BronxA_024	0,6251970069	0,3892783441	3,6502016129	11,4770571147	0,0455495704	0,0382850055	2430,64328932	2611,9886556526	0,0004114137	0,0811831451	20,4555956035	0,0444259536	11,1939410747
Protium leptostachyum	BronxA_024	0,6400499326	0,4231376833	3,5866834171	11,5736186139	0,0459327989	0,0395646431	2511,88508463	2527,5092146783	0,0003981074	0,0840726058	21,1836487107	0,0386308024	9,7337454929
Protium leptostachyum	BronxA_024	0,6274845908	0,3884059733	3,5507356123	11,599664571	0,0460361688	0,0407320393	2586,00088611	2455,0698074915	0,0003866975	0,0856808368	21,5888722567	0,0348571431	8,782902196
Protium leptostachyum	BronxA_024	0,6369547338	0,4433378448	3,5845651427	11,6486592747	0,0462306165	0,0399187056	2534,36385203	2505,0912451067	0,0003945763	0,0865752471	21,8142354925	0,0321518696	8,1012584704
Protium leptostachyum	BronxA_024	0,6596649898	0,5078634148	3,6031684699	11,452099285	0,045450519	0,0411216489	2610,73646578	2431,8091009349	0,0003830337	0,0879558113	22,1620941908	0,0318824431	8,0333714775
Protium leptostachyum	BronxA_024	0,6234796521	0,4547118019	3,5757252353	12,0857858834	0,0479654627	0,0365103137	2317,97143489	2738,952086324	0,0004314117	0,0824133216	20,7655613386	0,0323103251	8,1411842794
Protium leptostachyum	BronxA_024	0,6278379844	0,4298674848	3,6333279036	11,5863502535	0,0459833276	0,0408145692	2591,240549	2450,1054910068	0,0003859155	0,087067444	21,9382536021	0,0331200666	8,3452136373
Tetragastris breviacuminata	BronxA_026	0,6327443075	0,4691244457	3,7632743363	6,1777009327	0,0245177506	0,3887457516	24680,7396386	257,2375378779	4,05E-005	0,2508553194	63,2076395413	0,0496391862	12,5075114905
Tetragastris breviacuminata	BronxA_026	0,6541587188	0,3694275444	3,7414187643	5,9781988835	0,0237259768	0,479210945	30424,2053241	208,6763690294	3,29E-005	0,2921995029	73,6250715945	0,0447378869	11,2725384413
Tetragastris breviacuminata	BronxA_026	0,6557216938	0,3868883854	3,7512690355	6,0130195612	0,0238641714	0,4974925524	31584,870335	201,0080342357	3,17E-005	0,2928767276	73,7957108883	0,0479975688	12,0938756104
Tetragastris breviacuminata	BronxA_026	0,6236201669	0,3576559731	3,8353221957	5,7841299547	0,0229557658	0,5056163203	32100,6331466	197,7784260093	3,12E-005	0,2995211927	75,4699068312	0,0436089229	10,9880750497
Tetragastris breviacuminata	BronxA_026	0,680448889	0,4962959347	3,8417085427	6,0485065214	0,0240050103	0,5211261043	33085,3202778	191,8921335599	3,02E-005	0,3081667164	77,6483064847	0,049831858	12,5560586998
Crepidospermum atlanticum	BronxA_027	0,5678321153	0,387849887	3,8837209302	7,3086553049	0,0290062257	0,2636689677	16739,848899	379,2634411426	5,97E-005	0,1918416776	48,3380604891	0,0585883051	14,7624075939
Crepidospermum atlanticum	BronxA_027	0,6336660804	0,4431478503	3,8277858177	6,3560080244	0,0252254068	0,2818378608	17893,3578947	354,8139334704	5,59E-005	0,2198877667	55,4047916002	0,0450446645	11,3498367254
Crepidospermum atlanticum	BronxA_027	0,6174636035	0,2525151697	3,5350877193	6,5219476058	0,0258839796	0,285761092	18142,4364954	349,9426716603	5,51E-005	0,2143112345	53,9996811278	0,0428692693	10,8017056497
Crepidospermum atlanticum	BronxA_027	0,686175314	0,3801865961	3,7746478873	6,1713340597	0,024492482	0,3302564981	20967,3664833	302,7949505566	4,77E-005	0,2388968561	60,1944834295	0,0438284956	11,0434004649
Crepidospermum atlanticum	BronxA_027	0,623508182	0,4205702439	3,6781472684	6,659866977	0,0264313471	0,252849247	16052,9251015	395,4925758077	6,23E-005	0,1990127443	50,1449434525	0,0428322818	10,7923859694
Crepidospermum atlanticum	BronxA_027	0,6118917702	0,4130272296	3,8908554572	6,3822522564	0,0253295636	0,3215318726	20413,456352	311,0111579407	4,90E-005	0,2314652745	58,3219589289	0,0493997849	12,4471898971
Crepidospermum atlanticum	BronxA_027	0,6168071824	0,4431400119	3,8230994152	6,9770013604	0,0276899741	0,2144739436	13616,5489635	466,2571048378	7,34E-005	0,181982768	45,8539258039	0,0432245133	10,8912159488
Crepidospermum atlanticum	BronxA_027	0,6004592079	0,3776305225	3,7952380952	6,7520556083	0,0267972207	0,3256487698	20674,8304491	307,0793114	4,84E-005	0,2251745509	56,7368947093	0,0514054498	12,9525542759
Crepidospermum atlanticum	BronxA_027	0,6604333008	0,4151718139	3,6331967213	6,5399400889	0,0259553872	0,2896958826	18392,2489792	345,1895798509	5,44E-005	0,2183841916	55,025938044	0,043468092	10,9525901086
Bursera simaruba	BronxA_029	0,6453755599	0,4374197955	3,7103580563	8,9305316868	0,0354430476	0,1120212729	7112,02080099	892,6875884176	0,000140607	0,1352787131	34,0859749628	0,039197051	9,87642231
Bursera simaruba	BronxA_029	0,6265564229	0,5049670861	3,737037037	8,540209433	0,0338939562	0,1471156732	9340,09854003	679,7372287246	0,0001070653	0,155423221	39,1617564686	0,037640413	9,4841985583
Bursera simaruba	BronxA_029	0,6227428079	0,4745863554	3,6847177604	8,502479023	0,0337442136	0,1328608215	8435,08470246	752,6673319307	0,0001185525	0,1472424452	37,1004586442	0,0370089125	9,3250803137
Bursera simaruba	BronxA_029	0,644024439	0,4709315525	3,6771028037	8,5017191087	0,0337411977	0,1454926461	9237,05558707	687,319962273	0,0001082596	0,1572853132	39,6309450691	0,0369396744	9,3076344894
Bursera simaruba	BronxA_029	0,5568106191	0,1955675001	3,8284960422	9,4615266125	0,0375504337	0,1287479313	8173,96500954	776,7115090646	0,0001223396	0,1491827568	37,5893560355	0,0415578204	10,4712618239
Bursera simaruba	BronxA_029	0,6461233027	0,4671070254	3,817062445	8,0373823509	0,0318983612	0,1830354423	11620,5774015	546,3422752833	8,61E-005	0,1748996231	44,0691963677	0,0369004015	9,2977389525
Bursera simaruba	BronxA_029	0,6216740493	0,4327673346	3,6757018393	8,408988969	0,033373175	0,137608719	8736,51982653	726,6981388095	0,0001144621	0,1517914379	38,246661519	0,0386453965	9,7374227513
Bursera simaruba	BronxA_029	0,6355430405	0,4169331411	3,6860587002	7,9064812537	0,0313788475	0,1685369404	10700,0946704	593,3417313781	9,35E-005	0,1644152377	41,4274614563	0,0396601519	9,9931091513
Bursera simaruba	BronxA_029	0,5758858915	0,2824411608	3,2846889952	9,455009394	0,0375245685	0,1403565993	8910,97760093	712,4709523419	0,0001122211	0,1381782383	34,8165639722	0,0448863459	11,3099454129
Bursera simaruba	BronxA_029	0,5785224538	0,341422018	3,5145954963	9,0035977515	0,0357330286	0,116904214	7422,02958531	855,40115741	0,000134734	0,1403615109	35,3666799229	0,0398362441	10,03747882
Bursera simaruba	BronxA_029	0,6329028727	0,4505704372	3,6262900598	8,1317927287	0,0322730524	0,1695247212	10762,8070237	589,8844682095	9,29E-005	0,1680703896	42,3484446335	0,0371429917	9,3588640408
Bursera simaruba	BronxA_029	0,6286653512	0,4369010578	3,7337807606	8,7623912993	0,0347757405	0,1264062072	8025,29333063	791,1003917348	0,000124606	0,144160712	36,3239589222	0,0388685946	9,7936616357
Bursera simaruba	BronxA_029	0,5868069091	0,3347724237	3,6940874036	8,4476402679	0,0335265723	0,1447099764	9187,3653559	691,0373596463	0,0001088451	0,1443128323	36,362288442	0,041913832	10,5609655499
Bursera simaruba	BronxA_029	0,5848738077	0,385835613	3,6698950767	6,6932112141	0,026563682	0,2295469773	14573,5076395	435,6406744802	6,86E-005	0,1657955413	41,7752545047	0,0464949993	11,7152754055
Bursera simaruba	BronxA_029	0,6096418037	0,4236433944	3,7557816836	8,8023362067	0,0349342718	0,1278697238	8118,20926121	782,0459529111	0,0001231799	0,1421507807	35,8175195499	0,0377613459	9,5146698264
Protium brasiliense	BronxA_030_a_	0,6633593881	0,4511358327	3,3202222222	9,9655545421	0,0395507946	0,0485045636	3079,46389564	2061,6616764393	0,0003247318	0,096919805	24,4207382611	0,0370892354	9,3453191465
Protium brasiliense	BronxA_030_a_	0,6629042732	0,4203010945	3,418362024	10,2309142071	0,0406039408	0,0452282357	2871,45597157	2211,0081994924	0,0003482554	0,0915032276	23,0559313707	0,0397518754	10,0162205671
Protium brasiliense	BronxA_030_a_	0,6402131657	0,4475445167	3,4046535154	10,2576131998	0,0407099024	0,0468205093	2972,54643693	2135,8161536976	0,0003364119	0,0950073479	23,9388593173	0,0370045889	9,323990913
Protium brasiliense	BronxA_030_a_	0,6560258064	0,4601620321	3,3777531001	10,4194235773	0,0413520873	0,0445019222	2825,3436856	2247,0939482487	0,0003539392	0,0924792036	23,3018465667	0,037785664	9,5207972198
Protium brasiliense	BronxA_030_a_	0,591771613	0,4227752471	3,2639821029	11,6855766671	0,0463771324	0,0438628632	2784,77102649	2279,8329332033	0,000359096	0,0924975653	23,3064731371	0,0381628709	9,6158414907
Protium brasiliense	BronxA_030_b_	0,6422033056	0,4056892218	3,4218362283	9,8737107038	0,0391862894	0,0501349473	3182,97390264	1994,6166358344	0,0003141716	0,0980051607	24,6942137155	0,0404729553	10,1979100019
Protium brasiliense	BronxA_030_b_	0,6577750718	0,446374448	3,4134639538	10,0528759598	0,0398973515	0,0508749849	3229,95750094	1965,6025491912	0,0003096016	0,0998269671	25,1532515416	0,0400078591	10,0807203919
Protium brasiliense	BronxA_030_b_	0,6672370518	0,4245285716	3,4230231908	9,4735618286	0,0375981985	0,0569377428	3614,87064583	1756,3042552969	0,0002766351	0,1021518239	25,7390422351	0,0457375887	11,5244318073
Protium brasiliense	BronxA_030_b_	0,6505749804	0,4079451065	3,3771993251	10,1638300783	0,0403377006	0,048828134	3100,00677309	2047,9996214013	0,0003225799	0,0978878609	24,664657877	0,0394291313	9,9348992223
Protium brasiliense	BronxA_030_b_	0,6266040738	0,3840550392	3,5033457249	10,2563330483	0,0407048218	0,0511028861	3244,42652222	1956,8366409726	0,0003082209	0,0985554781	24,8328763772	0,0432242186	10,8911416857
Protium brasiliense	BronxA_030_b_	0,651644055	0,394656634	3,4287380453	9,8565732446	0,0391182751	0,0526354704	3341,72742867	1899,8595286812	0,0002992464	0,0991754153	24,9890810155	0,0434350056	10,9442533875
Protium brasiliense	BronxA_030_b_	0,6603237638	0,4182058325	3,3081421503	10,368997388	0,0411519584	0,0493540116	3133,39375501	2026,1777465647	0,0003191428	0,0980901391	24,7156255957	0,0403258309	10,160839287
Protium brasiliense	BronxA_030_b_	0,6534033268	0,4152699767	3,3828892006	9,7315809734	0,038622212	0,0531534335	3374,61193293	1881,346010688	0,0002963304	0,1005264724	25,3295048588	0,0417726134	10,5253829156
Protium brasiliense	BronxA_030_b_	0,6617290861	0,4452951762	3,3721264368	10,419891357	0,0413539438	0,049890758	3167,4707779	2004,3792485581	0,0003157093	0,0991971351	24,9945537384	0,039688586	10,0002736442
Protium brasiliense	BronxA_030_b_	0,6470798264	0,4074904712	3,3546848382	9,8600881693	0,0391322249	0,053060912	3368,73791667	1884,6264846571	0,0002968471	0,1005950939	25,3467953247	0,039400898	9,927785315
Protium ptarianum	BronxA_031	0,6715189334	0,5090382444	3,6549295775	7,5459048383	0,0299478098	0,1491764598	9470,93402204	670,3470516068	0,0001055862	0,1642525145	41,3864603537	0,0438138022	11,0396981845
Protium ptarianum	BronxA_031	0,6444724946	0,3969634175	3,5466751918	8,0130996838	0,0318019894	0,1231738653	7820,07800328	811,8605332284	0,000127876	0,1491607475	37,5838104001	0,0418504101	10,5449852109
Protium ptarianum	BronxA_031	0,5947872153	0,3145162219	3,7333333333	8,7998536951	0,0349244194	0,0935896962	5941,83451815	1068,4936913416	0,0001682982	0,1276948291	32,1750750371	0,0465344915	11,7252262094
Protium ptarianum	BronxA_031	0,660307903	0,4648050718	3,6563039724	7,8961870651	0,0313379924	0,1294528945	8218,72180521	772,4817615289	0,0001216734	0,1501231742	37,8263115996	0,0446041128	11,2388315767
Protium ptarianum	BronxA_031	0,6985147208	0,497450625	3,6520737327	7,3429129975	0,029142186	0,1649668926	10473,439024	606,1822370901	9,55E-005	0,1773867873	44,6958834221	0,039971366	10,0715253027
Protium ptarianum	BronxA_031	0,6790692611	0,5154120788	3,6375	7,5336032305	0,0298989878	0,1486876541	9439,90066038	672,5507953977	0,0001059333	0,1577243133	39,7415592531	0,0541282844	13,6386228336
Protium ptarianum	BronxA_031	0,6917428486	0,4536836993	3,6112115732	8,2906474942	0,0329035072	0,1326047159	8418,82503927	754,1209928964	0,0001187814	0,1534613252	38,6674205349	0,0414125467	10,434657432
Protium ptarianum	BronxA_031	0,701163013	0,4626738586	3,5631131459	6,9394841124	0,0275410776	0,1831456435	11627,5738682	546,0135338266	8,60E-005	0,1836280643	46,2684886304	0,0417938261	10,5307278382
Protium ptarianum	BronxA_031	0,6492717913	0,4581040286	3,6293103448	8,2059459086	0,0325673478	0,1155537029	7336,288162	865,3984900055	0,0001363087	0,1390890456	35,0460587424	0,0482189852	12,1496655664
Protium rubrum	BronxA_032	0,6878788195	0,4566006967	3,3145780051	4,6084792647	0,0182899021	0,660921949	41960,6966176	151,3037963947	2,38E-005	0,3499935183	88,187343198	0,0380956295	9,5988987621
Protium confusum	BronxA_033_a_	0,58165563	0,293920575	3,4624866024	11,4091083489	0,0452798988	0,0368481601	2339,42066553	2713,8397087625	0,0004274563	0,0807881326	20,3560649129	0,0372680025	9,3903628429
Protium confusum	BronxA_033_a_	0,5870535819	0,3438207672	3,194261524	12,3188866152	0,0488905813	0,0320446632	2034,45564641	3120,6444381439	0,000491532	0,0781231441	19,6845717315	0,0288578853	7,2712781878
Protium confusum	BronxA_033_a_	0,5947576608	0,3176171603	3,2933611401	12,4711817374	0,0494950025	0,0332005769	2107,84243887	3011,9958591615	0,0004744188	0,0779441672	19,6394752026	0,0316172621	7,9665542417
Protium confusum	BronxA_033_a_	0,588725647	0,3362527132	3,2427927928	12,8494899254	0,0509964131	0,031199572	1980,80239065	3205,1721704351	0,0005048459	0,0767381857	19,3356058469	0,0297912046	7,5064452569
Protium confusum	BronxA_033_a_	0,5911285922	0,3646509458	3,235267035	12,6074401026	0,0500357779	0,0300255226	1906,26419331	3330,4998960378	0,0005245863	0,075473448	19,0169317787	0,0299799025	7,5539911853
Protium confusum	BronxA_033_a_	0,6070656296	0,3658930095	3,2439283546	12,0595113305	0,0478611856	0,0322143693	2045,22996652	3104,2048090153	0,0004889426	0,0781301992	19,6863493938	0,0323986942	8,1634505066
Protium confusum	BronxA_033_a_	0,6005645106	0,3489478067	3,1425716189	12,5477949201	0,0497990611	0,0303425384	1926,39092893	3295,7031733759	0,0005191054	0,0760918512	19,17274991	0,0307675376	7,7524504115
Protium confusum	BronxA_033_a_	0,5975440877	0,362515541	3,2139024959	12,4891189462	0,0495661908	0,0312603873	1984,66343837	3198,936693688	0,0005038638	0,077372737	19,4954927856	0,0286231548	7,2121334926
Protium confusum	BronxA_033_b_	0,5980207285	0,3374594283	3,2272064187	11,9266826489	0,0473340218	0,0329510194	2091,998504	3034,8074749984	0,0004780118	0,0784780539	19,773997823	0,0302640219	7,6255803097
Protium confusum	BronxA_033_b_	0,590994336	0,3163132094	3,1616964877	12,3041396797	0,0488320544	0,0309921654	1967,63453156	3226,6219136722	0,0005082245	0,0771540624	19,4403936711	0,0308900787	7,7833269062
Protium confusum	BronxA_033_b_	0,5854633619	0,280706625	3,1738035265	13,0244889089	0,0516909404	0,0299157019	1899,29187891	3342,7261855403	0,000526512	0,0754740577	19,0170854078	0,0292512779	7,3704007359
Protium confusum	BronxA_033_b_	0,5711956906	0,300136161	3,3370030581	12,3699599151	0,0490932784	0,0324406772	2059,59783592	3082,5497030956	0,0004855317	0,0780664453	19,6702854229	0,0322823448	8,1341341345
Protium confusum	BronxA_033_b_	0,5876654819	0,3004479394	3,1711842105	12,4806740175	0,049532675	0,0305223712	1937,80817797	3276,2854289785	0,000516047	0,0771756178	19,445824968	0,029394386	7,4064594623
Protium confusum	BronxA_033_b_	0,5868854198	0,3156768812	3,2310704961	10,9653883933	0,0435188852	0,0402202201	2553,50643893	2486,3116069918	0,0003916184	0,0836326144	21,0727847384	0,0372687477	9,3905506001
Protium confusum	BronxA_033_b_	0,6075591549	0,3583758652	3,195546277	12,5740213039	0,049903147	0,0305885865	1942,01206627	3269,1932289643	0,0005149299	0,076852671	19,3644525285	0,0296950513	7,4822176541
Protium confusum	BronxA_033_b_	0,6046897818	0,3649212363	3,2309739867	12,1951944101	0,0483996778	0,0317125668	2013,37147011	3153,324059611	0,0004966793	0,078061694	19,669088262	0,0307072399	7,7372572952
Protium gallicum	BronxA_035	0,6889087552	0,4945485886	3,5845460846	8,6080714612	0,0341632836	0,0843157733	5353,05052223	1186,0177054657	0,0001868094	0,1252178233	31,5509476047	0,0386105688	9,7286472468
Protium gallicum	BronxA_035	0,6800562285	0,5434322246	3,6688778331	9,3598751914	0,0371470047	0,0660952299	4196,26234839	1512,968487315	0,0002383073	0,1106306534	27,8754402143	0,0383599317	9,6654945937
Protium gallicum	BronxA_035	0,6703082025	0,4507666225	3,6201492537	9,4762244084	0,0376087656	0,0623379553	3957,72002136	1604,1591278192	0,0002526707	0,1063933447	26,8077718874	0,0398666827	10,0451484003
Protium gallicum	BronxA_035	0,6846978471	0,463774347	3,6739223218	9,5618962719	0,0379487758	0,0655171653	4159,56211097	1526,3175613782	0,0002404099	0,1100254355	27,7229443868	0,0368003653	9,2725329987
Protium gallicum	BronxA_035	0,6527376831	0,4480126904	3,5395597858	9,5270085548	0,0378103152	0,0648237185	4115,53646941	1542,6452285917	0,0002429817	0,1067696742	26,9025950808	0,0413481702	10,4184365796
Protium gallicum	BronxA_035	0,6350499537	0,3802894312	3,6755485893	11,1499373608	0,0442513139	0,0523642719	3324,5095407	1909,6990457985	0,0003007962	0,0986027994	24,8447998431	0,0380466034	9,5865457356
Protium gallicum	BronxA_035	0,6681488694	0,4925790089	3,6294117647	9,9078856531	0,0393219212	0,0606004274	3847,40762718	1650,1533793264	0,0002599153	0,1059682009	26,7006490408	0,0362232861	9,1271272112
Protium gallicum	BronxA_035	0,6954123054	0,5206336893	3,7271413083	8,7217584832	0,034614479	0,0826209767	5245,45106028	1210,346379112	0,0001906414	0,1247193941	31,4253591504	0,0391997909	9,8771126582
Protium gallicum	BronxA_035	0,653649415	0,3704121425	3,7305341483	9,3344216933	0,0370459861	0,0665104694	4222,62512678	1503,5226919315	0,0002368195	0,1095951088	27,6145156058	0,0444729048	11,2057712959
Protium gallicum	BronxA_035	0,6639296176	0,4212477631	3,5857740586	8,5214707086	0,0338195869	0,0839385398	5329,10066989	1191,3478635335	0,0001876489	0,1217918354	30,6877065463	0,0437402795	11,021172793
Protium gallicum	BronxA_035	0,6709767544	0,5271642484	3,6777541873	9,8850162604	0,0392311583	0,0583238419	3702,87147864	1714,564692363	0,0002700607	0,1033573488	26,0427965509	0,040863823	10,2963963382
Protium gallicum	BronxA_035	0,696900466	0,4610820032	3,66907863	8,9918830536	0,0356865359	0,0761276529	4833,20209411	1313,583122329	0,0002069022	0,1192470814	30,0465086995	0,0364067593	9,1733566837
Protium gallicum	BronxA_035	0,7022953303	0,5346987781	3,5037037037	9,4821561442	0,0376323072	0,081962703	5203,65849265	1220,0671328819	0,0001921725	0,1227227308	30,9222628777	0,0359279947	9,052723083
Protium altsonii	BronxA_036	0,6733453777	0,4222671222	3,6285863328	8,6663212715	0,0343944625	0,0788525269	5006,19924263	1268,1901758052	0,0001997523	0,1176316682	29,6394754528	0,0470827243	11,8633635978
Protium altsonii	BronxA_036	0,6727751792	0,5157349721	3,6374558304	8,1580777322	0,032377371	0,092484673	5871,67866465	1081,2602426346	0,000170309	0,1319684643	33,2518965281	0,0392423361	9,8878327066
Protium altsonii	BronxA_036	0,6191333408	0,3732817454	3,6219239374	9,8503914825	0,0390937412	0,0729035275	4628,50840833	1371,6757403308	0,0002160523	0,1158605986	29,1932216888	0,0404774258	10,1990364115
Protium altsonii	BronxA_036	0,6692887144	0,4838216556	3,6534385014	8,7916261185	0,0348917662	0,0748880245	4754,50040625	1335,326986047	0,000210327	0,1175112379	29,6091308065	0,0425669443	10,7255292779
Protium altsonii	BronxA_036	0,6906676347	0,5071123637	3,5967479675	8,85328441	0,0351364725	0,0809860907	5141,65520933	1234,7799374233	0,0001944899	0,122442722	30,8517094901	0,0382530339	9,6385597317
Protium altsonii	BronxA_036	0,6566466373	0,4691602951	3,628559464	8,3625184957	0,0331887453	0,0867111885	5505,13094413	1153,2537122268	0,0001816487	0,1280655588	32,2684872529	0,0395028423	9,95347208
Protium altsonii	BronxA_036	0,6604320652	0,4499001976	3,713842334	8,0740750305	0,0320439853	0,094043299	5970,63290665	1063,3399836982	0,0001674864	0,1304970802	32,8811540553	0,0479661061	12,0859479929
Protium altsonii	BronxA_036	0,6839127986	0,5238814414	3,6641359364	8,6333927742	0,0342637776	0,079947869	5075,74045565	1250,8150787238	0,0001970156	0,1186808161	29,9038276726	0,0416571061	10,4962787148
Protium altsonii	BronxA_036	0,6664184899	0,4473176271	3,675257732	8,2758505947	0,032844782	0,0966159367	6133,96485759	1035,0259326595	0,0001630267	0,1342559829	33,8282791617	0,0371212129	9,3533764716
Protium altsonii	BronxA_036	0,6742360226	0,5168389598	3,509375	8,5551075248	0,033953083	0,0838626036	5324,27962869	1192,4266079867	0,0001878188	0,124537748	31,3795900439	0,0390723491	9,845001337
Protium altsonii	BronxA_036	0,6703186445	0,4597602415	3,6037037037	7,6428391215	0,0303325178	0,1084184119	6883,28189845	922,3525625254	0,0001452795	0,1435311678	36,1653336222	0,0448206281	11,2933866127
Protium altsonii	BronxA_036	0,6297385903	0,3666929228	3,443583118	8,6642927091	0,0343864117	0,0876209955	5562,89289003	1141,2789753683	0,0001797626	0,1236126387	31,1464916458	0,0465543092	11,730219644
Protium altsonii	BronxA_036	0,6867720634	0,4778300903	3,6967285588	8,8255891176	0,0350265568	0,0738404558	4687,99223132	1354,2711643598	0,0002133109	0,1169301523	29,4627155453	0,038654337	9,7396754551
Protium altsonii	BronxA_036	0,6827244678	0,5204398511	3,5727173319	8,567360632	0,0340017125	0,0833416724	5291,20667892	1199,8799296417	0,0001889928	0,1263462658	31,8352795662	0,0390591641	9,8416791349
Protium altsonii	BronxA_036	0,6683665032	0,4578139493	3,6715019643	8,1595777318	0,0323833241	0,0919053735	5834,90002477	1088,0756603627	0,0001713825	0,1297377535	32,6898276515	0,0467362454	11,7760618331
Protium altsonii	BronxA_036	0,6595329829	0,5019252746	3,6333949476	8,921850136	0,0354085927	0,070526075	4477,56840207	1417,9152896191	0,0002233355	0,1149473711	28,9631171249	0,0394409024	9,9378651595
Protium altsonii	BronxA_036	0,6624566306	0,4270470024	3,6146750524	7,55015747	0,0299646875	0,1121364923	7119,33585986	891,7703592831	0,0001404625	0,1405104986	35,4042201105	0,0508794321	12,8200143815
Protium altsonii	BronxA_036	0,6880089346	0,5038724457	3,7039087948	8,1820997818	0,0324727085	0,097041537	6160,9854199	1030,4865642327	0,0001623117	0,1350062771	34,0173296596	0,0419906325	10,5803168479
Protium altsonii	BronxA_036	0,6751678525	0,4764267823	3,6466770509	8,5977635199	0,034122374	0,0774441299	4916,78274961	1291,2534518921	0,000203385	0,1209501599	30,4756308531	0,0387883643	9,7734461274
Protium altsonii	BronxA_036	0,6627807549	0,4707966305	3,6511752137	8,535109478	0,0338737157	0,0803596226	5101,88192621	1244,4060426047	0,0001960061	0,1204478496	30,3490644673	0,0411968473	10,3803079809
Protium altsonii	BronxA_036	0,6499929356	0,4282202268	3,5623003195	8,5642183136	0,0339892414	0,0886734765	5629,7129344	1127,7329362289	0,000177629	0,129762494	32,6960614905	0,0380575696	9,5893088692
Protium elegans	BronxA_037	0,676696322	0,4814321528	3,6417091337	9,1139318693	0,0361709171	0,0827624695	5254,43417056	1208,2771410828	0,0001903154	0,119528701	30,1174679612	0,0388640031	9,7925047073
Protium elegans	BronxA_037	0,6800405048	0,4684609277	3,6666666667	9,0643473809	0,0359741287	0,0787826175	5001,76082057	1269,3155321429	0,0001999296	0,1155902488	29,1251020608	0,0412372526	10,3904888492
Protium elegans	BronxA_037	0,6734339244	0,5102299239	3,6134922648	9,0278595099	0,0358293174	0,0807997942	5129,82759528	1237,6269142963	0,0001949383	0,1166942276	29,4032699419	0,0422569801	10,647428069
Protium elegans	BronxA_037	0,6839553229	0,5345540311	3,58382643	9,1220201398	0,0362030174	0,0788492422	5005,9907023	1268,2430062692	0,0001997607	0,1143834033	28,8210149936	0,0431863187	10,8815921153
Protium elegans	BronxA_037	0,6717773984	0,4957417893	3,6573859242	8,9285723353	0,0354352715	0,0801218906	5086,78876293	1248,098357038	0,0001965877	0,1179515418	29,7200735288	0,0404543221	10,1932150272
Protium elegans	BronxA_037	0,6218155456	0,4387999585	3,6160092807	9,6476953769	0,038289291	0,0689562819	4377,90518103	1450,1941990748	0,0002284197	0,1067016007	26,8854426836	0,0422713042	10,651037281
Protium elegans	BronxA_037	0,6896672858	0,5610310561	3,5389282103	9,3750431638	0,0372072026	0,0784142048	4978,37098966	1275,2791446864	0,0002008689	0,11681682	29,4341593624	0,0374934665	9,4471726543
Protium cuneatum	BronxA_038	0,7201056222	0,5540238658	3,5914239482	7,4974453872	0,0297554864	0,1878201179	11924,3474971	532,4243275497	8,39E-005	0,1828889248	46,0822487598	0,0405352838	10,2136148215
Protium cuneatum	BronxA_038	0,6933509776	0,5838429656	3,75	7,2473083418	0,028762755	0,2096584511	13310,822364	476,9662252273	7,51E-005	0,1946419011	49,0436286205	0,0348613786	8,7839694002
Protium cuneatum	BronxA_038	0,6451289969	0,4238264067	3,7659430122	7,8672411117	0,0312231132	0,1625716401	10321,3689325	615,1134349661	9,69E-005	0,1668052683	42,0296738918	0,0466460358	11,7533318515
Protium cuneatum	BronxA_038	0,6947085108	0,5601038999	3,6894781865	7,4069488678	0,0293963283	0,1982577102	12587,0106818	504,3940025246	7,94E-005	0,1903586616	47,9643871692	0,0343185496	8,6471936006
Protium cuneatum	BronxA_038	0,6785569569	0,5444263004	3,770174306	7,890887841	0,0313169611	0,1511996693	9599,38380344	661,3771079059	0,0001041734	0,1599518486	40,3028280012	0,0454667635	11,4561923757
Protium cuneatum	BronxA_038	0,6836013369	0,5195405963	3,8866366366	7,7929423906	0,0309282401	0,1740616618	11050,8488886	574,5090500854	9,05E-005	0,1740678553	43,8596170795	0,0410782252	10,3504189445
Protium cuneatum	BronxA_038	0,6509118661	0,4921962879	3,4049586777	7,7946615697	0,0309350631	0,1869020694	11866,0623159	535,0395547076	8,43E-005	0,1824508659	45,971871718	0,0354182902	8,9242935822
Protium cuneatum	BronxA_038	0,6782396514	0,5077693613	3,7150304083	7,2784260588	0,0288862534	0,2007734483	12746,7301822	498,0738281033	7,85E-005	0,1899434385	47,8597640303	0,0489158393	12,325250845
Protium cuneatum	BronxA_038	0,6898774025	0,5208278516	3,7421441775	7,4500828783	0,0295675164	0,1740767029	11051,80382	574,4594096154	9,05E-005	0,1778413647	44,810422591	0,035729384	9,0026794375
Protium cuneatum	BronxA_038	0,6810132679	0,5067490415	3,6857490865	7,722288856	0,0306478339	0,1819427599	11551,2050439	549,6234092908	8,66E-005	0,1811260875	45,6380692859	0,0353767396	8,9138241446
Protium cuneatum	BronxA_038	0,6999792073	0,5127644729	3,6200750469	7,2637507633	0,0288280108	0,2113480711	13418,0931741	473,1531235653	7,45E-005	0,1974757337	49,7576651907	0,0341124917	8,595273511
Protium cuneatum	BronxA_038	0,6933094089	0,5557456913	3,7247627265	7,5150538891	0,0298253701	0,1990138227	12635,0148437	502,4776603854	7,91E-005	0,193657608	48,7956177628	0,0350278028	8,8259030679
Protium cuneatum	BronxA_038	0,7059307916	0,5543830038	3,6936790924	7,755147944	0,0307782434	0,1849765293	11743,8133773	540,6091270038	8,52E-005	0,1852012181	46,664873858	0,0352353297	8,8781933131
Protium cuneatum	BronxA_038	0,6579038011	0,4514518716	3,5061179088	7,0949015169	0,0281578904	0,2266325789	14388,4779487	441,2428277855	6,95E-005	0,2018395014	50,857197192	0,0337095921	8,4937554825
Protium cuneatum	BronxA_038	0,6777324638	0,4642533444	3,5745033113	7,5547068821	0,0299827429	0,2257654246	14333,4239455	442,9376206108	6,98E-005	0,197956076	49,878696325	0,0341238378	8,5981323687
Protium cuneatum	BronxA_038	0,712444764	0,5562952589	3,5376506024	7,8526425317	0,031165175	0,1751687156	11121,1336574	570,8781940047	8,99E-005	0,1808294986	45,5633382211	0,034924629	8,7999065158
Protium cuneatum	BronxA_038	0,6731561399	0,5130251257	3,715917202	7,4990643514	0,0297619116	0,1637450598	10395,8671462	610,7054474972	9,62E-005	0,167664599	42,2461981791	0,0394498793	9,9401270625
Protium cuneatum	BronxA_038	0,7105564334	0,4720405129	3,5030674847	7,9911190684	0,0317147538	0,1837446838	11665,6058159	544,2334326939	8,57E-005	0,1825714003	46,0022425961	0,035158727	8,8588918407
Protium cuneatum	BronxA_038	0,6539269744	0,3828309186	3,6445783133	7,7446260584	0,0307364847	0,1575439636	10002,171163	634,7434566091	1,00E-004	0,1659282889	41,8087027106	0,0359424067	9,056354433
Protium cuneatum	BronxA_038	0,6646344715	0,3900070012	3,8587360595	6,5637933885	0,026050055	0,2249603465	14282,3110446	444,5227861077	7,00E-005	0,1886709482	47,539136565	0,054617515	13,7618935416
Protium cuneatum	BronxA_038	0,6740328924	0,5115340764	3,5536231884	7,7434133862	0,0307316719	0,1621267458	10293,1234209	616,8013768035	9,72E-005	0,1713113357	43,1650609543	0,0369619788	9,3132544919
Protium divaricatum subs. krukofii	BronxA_039	0,6934024211	0,5417544789	3,7513321492	7,5657617973	0,0300266171	0,1220113236	7746,27040562	819,596059157	0,0001290944	0,1495492168	37,681692434	0,0445197901	11,2175849055
Protium divaricatum subs. krukofii	BronxA_039	0,7027648836	0,508106962	3,7958007411	7,0430678066	0,0279521754	0,1382708119	8778,55486503	723,2184334729	0,000113914	0,1641370778	41,3573739444	0,0393928804	9,9257651504
Protium divaricatum subs. krukofii	BronxA_039	0,7084789987	0,4973024065	3,7928286853	7,6393989915	0,0303188647	0,1145215504	7270,75873149	873,19809831	0,0001375372	0,1488249227	37,4991931332	0,0400143127	10,0823465075
Protium divaricatum subs. krukofii	BronxA_039	0,7034299363	0,5127504795	3,7799188641	7,9359800107	0,0314959207	0,1094905096	6951,34737897	913,3211666031	0,000143857	0,1454597567	36,6512772789	0,0410339141	10,3392539353
Protium divaricatum subs. krukofii	BronxA_039	0,6823797513	0,4821565297	3,670781893	8,2630592598	0,0327940164	0,1084247992	6883,68741667	922,2982267135	0,000145271	0,1427531134	35,9692884105	0,0378912077	9,5473909106
Protium divaricatum subs. krukofii	BronxA_039	0,6776696774	0,4487704488	3,8991181658	7,6832365035	0,0304928449	0,1193859882	7579,5927785	837,6192340614	0,0001319332	0,1473024484	37,1155775425	0,0479213262	12,0746648815
Protium divaricatum subs. krukofii	BronxA_039	0,6764161555	0,5346809016	3,6961970614	7,2260192894	0,0286782641	0,1301666572	8264,03726351	768,245894252	0,0001210062	0,1542822233	38,8742609959	0,0424525648	10,6967092433
Protium divaricatum subs. krukofii	BronxA_039	0,7178417373	0,5456719809	3,7040630685	7,0913602507	0,028143836	0,1386764048	8804,30519701	721,103205254	0,0001135808	0,1667342143	42,0117705321	0,0350369924	8,8282185596
Protium divaricatum subs. krukofii	BronxA_039	0,7108672173	0,4954427029	3,8946272387	6,9919812124	0,0277494254	0,1359412077	8630,65265356	735,6121202469	0,0001158661	0,1616791225	40,738046613	0,0397155749	10,0070739841
Protium divaricatum subs. krukofii	BronxA_039	0,7038651821	0,5028835956	3,8592878593	7,6236079023	0,0302561939	0,1165699184	7400,80578225	857,8542505275	0,0001351204	0,1490674651	37,5603061686	0,0394616459	9,9430918804
Protium divaricatum subs. krukofii	BronxA_039	0,6775946405	0,4232098117	3,7424593968	7,0256172506	0,0278829185	0,1486197052	9435,58671552	672,8582852401	0,0001059818	0,1617771169	40,7627381207	0,0450433435	11,3495038857
Protium divaricatum subs. krukofii	BronxA_039	0,7053621298	0,4294000504	3,7675070028	6,9780984732	0,0276943283	0,1344044343	8533,08579167	744,0230712108	0,0001171909	0,1608170624	40,5208346169	0,0379567309	9,563900696
Protium divaricatum subs. krukofii	BronxA_039	0,6720836491	0,4511616362	3,8600723764	7,3798409755	0,0292887439	0,129939564	8249,61953853	769,5885450214	0,0001212177	0,1547551988	38,9934359249	0,0501473441	12,6355512619
Protium glaucescens	BronxA_040	0,6935827684	0,4156487561	3,5309810671	6,9458622575	0,0275663908	0,1545123236	9809,69802191	647,1975674937	0,0001019399	0,1704360633	42,9445198925	0,0384280722	9,6826638592
Protium glaucescens	BronxA_040	0,6945565414	0,4300093807	3,8171926007	6,2132235732	0,0246587311	0,2184583801	13869,5133762	457,753096696	7,21E-005	0,2060076683	51,90744398	0,0408120535	10,2833520582
Protium glaucescens	BronxA_040	0,6906120699	0,5129447969	3,5870769231	6,4833675709	0,025730865	0,2085363113	13239,5798091	479,5327940289	7,55E-005	0,1997160129	50,3221449852	0,0422179593	10,6375960438
Protium glaucescens	BronxA_040	0,6852784922	0,525842725	3,7097469036	6,7933289037	0,0269610241	0,1813351697	11512,6302762	551,4650036779	8,69E-005	0,1866769979	47,0367238917	0,0463244919	11,672312932
Protium glaucescens	BronxA_040	0,7092500546	0,5167842711	3,6104956268	6,5193488302	0,0258736657	0,188522686	11968,9522246	530,4401403315	8,35E-005	0,1900192476	47,878865541	0,03969542	10,0019955844
Protium glaucescens	BronxA_040	0,6708127734	0,4680946821	3,6871961102	6,8138330602	0,0270424	0,1823821333	11579,1000396	548,2993217006	8,64E-005	0,1848219382	46,5693072593	0,0494830038	12,4681584429
Protium glaucescens	BronxA_040	0,6684676693	0,4557770903	3,6650041563	6,1841901266	0,0245435046	0,2236900258	14201,660762	447,0472013097	7,04E-005	0,1974011734	49,7388783272	0,0551286488	13,8906831734
Protium glaucescens	BronxA_040	0,6810283508	0,5025003699	3,5503472222	6,5353101463	0,0259370121	0,1965288472	12477,2484072	508,8311533484	8,01E-005	0,1948547311	49,0972550759	0,0419372924	10,5668768366
Protium glaucescens	BronxA_040	0,6807833749	0,485883631	3,6420389462	6,6188700871	0,0262686407	0,1940007468	12316,7440482	515,4619331839	8,12E-005	0,1921484577	48,4153594244	0,0506418379	12,760148123
Protium glaucescens	BronxA_040	0,6704376967	0,4344229376	3,5390243902	7,1126392046	0,0282282868	0,1686613603	10707,9938579	592,9040286977	9,34E-005	0,1811783718	45,6512433007	0,0402338945	10,1376742022
Protium glaucescens	BronxA_040	0,7025730238	0,5050818973	3,5244755245	6,4388619254	0,0255542333	0,2119633268	13457,1546088	471,779724776	7,43E-005	0,1978185219	49,844037018	0,038301768	9,650839181
Protium glaucescens	BronxA_040	0,6842006183	0,4617376156	3,6957779063	6,6445913656	0,026370722	0,1918128911	12177,8411885	521,3413937146	8,21E-005	0,1919512497	48,3656692235	0,049028406	12,3536141068
Protium glaucescens	BronxA_040	0,6839323983	0,5772128196	3,5439302482	6,6223877605	0,0262826014	0,1771358197	11246,0214137	564,5385567108	8,89E-005	0,1853249079	46,6960397835	0,0399134844	10,0569409505
Protium glaucescens	BronxA_040	0,6818617798	0,5050506018	3,6880222841	6,6225485059	0,0262832394	0,199351972	12656,4833108	501,625336337	7,90E-005	0,1960946269	49,4096697607	0,0393123144	9,9054650572
Protium glaucescens	BronxA_040	0,6828429409	0,4786963848	3,5722858702	6,5694928453	0,0260726747	0,1839843465	11680,8215494	543,5245004606	8,56E-005	0,1874704623	47,2366519161	0,038286047	9,6468779758
Protium glaucescens	BronxA_040	0,6996591567	0,4982250292	3,5571992111	7,6906585521	0,0305223011	0,1246794971	7915,66774052	802,0564917274	0,0001263317	0,1554681696	39,1730820938	0,040501387	10,2050738946
Protium glaucescens	BronxA_040	0,6620880491	0,380172966	3,6040172166	6,8626772883	0,0272362505	0,1719320607	10915,6444979	581,6250885454	9,16E-005	0,1830342181	46,1188580951	0,037493793	9,4472549191
Protium glaucescens	BronxA_040	0,7127943969	0,5078463801	3,6091127098	6,321226922	0,0250873693	0,2028168412	12876,4613657	493,0557019772	7,77E-005	0,1982384805	49,9498533515	0,0389705113	9,819341435
Protium glaucescens	BronxA_040	0,6980675594	0,5467880676	3,6674556213	6,5587487383	0,0260300341	0,179870737	11419,6561908	555,9548021021	8,76E-005	0,1858970832	46,8402099517	0,0404946758	10,2033828689
Protium glaucescens	BronxA_040	0,6694350343	0,4577043239	3,5870263327	6,656281438	0,026417117	0,2081287544	13213,7047866	480,4718131794	7,57E-005	0,1973313649	49,7212887844	0,0562756707	14,179696566
Protium guianense	BronxA_041	0,5672622153	0,3351093422	3,3665472459	10,2326158387	0,0406106941	0,0599820363	3808,14713955	1667,1658066154	0,0002625949	0,101630831	25,6077684352	0,0274949847	6,9278701705
Protium guianense	BronxA_041	0,5550756797	0,2838837596	3,3333333333	10,5676542334	0,0419403777	0,0506490376	3215,6125327	1974,3711759586	0,0003109827	0,0943086815	23,762817384	0,0318834691	8,0336300082
Protium guianense	BronxA_041	0,5448628904	0,3317535819	3,1897887324	11,2343658936	0,0445863896	0,0473603152	3006,81770594	2111,4724331557	0,0003325775	0,0923504693	23,2694095827	0,0265331502	6,6855181646
Protium guianense	BronxA_041	0,5368044137	0,2435653376	3,3353924419	9,7851505335	0,0388348162	0,064465948	4092,82229167	1551,2065379788	0,0002443302	0,1022219337	25,7567077098	0,0398869509	10,0502553415
Protium guianense	BronxA_041	0,5431329596	0,2774121393	3,3930711123	10,0387701935	0,0398413692	0,064875446	4118,820553	1541,4152221332	0,000242788	0,1034318422	26,0615665335	0,0294627104	7,4236750534
Protium guianense	BronxA_041	0,5519240766	0,2939069099	3,2422543983	11,7657130114	0,0466951735	0,0383365368	2433,91491698	2608,4776642559	0,0004108607	0,0836355834	21,0735328133	0,0280449448	7,0664427819
Protium guianense	BronxA_041	0,5532564041	0,3656554334	3,2597402597	10,9781442003	0,0435695098	0,0499054698	3168,40480292	2003,7883706552	0,0003156162	0,0942086026	23,7376006454	0,026289354	6,6240892042
Protium guianense	BronxA_041	0,5450864763	0,221687745	3,2696045576	10,6716487334	0,0423531059	0,0487247894	3093,44561441	2052,3434024696	0,0003232641	0,0923909129	23,2796000921	0,0344928283	8,6911063402
Protium guianense	BronxA_041	0,5486344689	0,2882635982	3,4229357798	9,8752096857	0,0391922384	0,0744439785	4726,30876008	1343,291989563	0,0002115816	0,1103720036	27,8102686112	0,0299611179	7,5492580513
Protium guianense	BronxA_041	0,5539688376	0,2492895653	3,2771497088	10,6046265111	0,0420871115	0,0497299466	3157,26116386	2010,8607961558	0,0003167302	0,0936252085	23,5906037164	0,0318425318	8,0233151023
Protium guianense	BronxA_041	0,5558669705	0,2925872863	3,334180432	10,5358457871	0,041814138	0,0519953124	3301,08499327	1923,2502981829	0,0003029307	0,0958311971	24,1464433589	0,0319856496	8,0593762886
Protium guianense	BronxA_041	0,560390755	0,3322839094	3,3580980684	10,644791241	0,0422465152	0,0578730354	3674,25061854	1727,9204269846	0,0002721643	0,1008673562	25,4153968289	0,0270082186	6,8052204349
Protium guianense	BronxA_041	0,5571575392	0,3604120832	3,3257386079	10,556775398	0,0418972024	0,0548751963	3483,92342918	1822,316944299	0,0002870327	0,0980219236	24,6984374365	0,0268091504	6,755061528
Protium guianense	BronxA_041	0,5604031663	0,3505526961	3,3734241049	10,5528255876	0,0418815266	0,0544719275	3458,32064978	1835,8079948543	0,0002891577	0,0977419507	24,6278930832	0,0270164347	6,8072906211
Protium guianense	BronxA_041	0,5638675646	0,3165425909	3,2602304331	11,3032028675	0,0448595864	0,0433994217	2755,34799334	2304,1781702226	0,0003629306	0,0884667031	22,2908228264	0,0269546714	6,7917282224
Protium guianense	BronxA_041	0,5632122396	0,3001638687	3,271685201	10,8436923157	0,0430359039	0,0495654618	3146,81833461	2017,5339096661	0,0003177813	0,0938813484	23,6551428926	0,0272265103	6,860223075
Protium guianense	BronxA_041	0,5584754947	0,3012578522	3,2757601351	11,4543069804	0,0454592808	0,0411332029	2611,47001153	2431,1260208188	0,0003829261	0,0870624665	21,9369994329	0,0280866207	7,0769438064
Protium guianense	BronxA_041	0,5504927834	0,2842252969	3,2752369865	10,8635466686	0,0431147008	0,0476618947	3025,96442171	2098,1121430515	0,0003304732	0,0916420204	23,0909027848	0,0301401336	7,5943643713
Protium guianense	BronxA_041	0,5535787937	0,3383612028	3,306836248	10,3993595916	0,0412724584	0,0593356414	3767,1087344	1685,3276996361	0,0002654556	0,1013906577	25,5472523249	0,0269361027	6,7870495016
Protium giganteum	BronxA_042	0,6655206005	0,3934213007	3,4464085297	8,2394981906	0,0327005084	0,0842722774	5350,28904787	1186,6298513642	0,0001869058	0,1272333458	32,058795796	0,0409982977	10,3302797417
Protium giganteum	BronxA_042	0,6509699763	0,4085846549	3,405982906	8,3351589658	0,0330801621	0,08135827	5165,28417786	1229,1313466996	0,0001936002	0,1241428767	31,2800949104	0,0365825191	9,217642598
Protium giganteum	BronxA_042	0,648106148	0,4007205757	3,4067476383	8,7010390419	0,0345322487	0,0788615961	5006,77502914	1268,0443320671	0,0001997294	0,1221043905	30,7664605969	0,0409080748	10,307546401
Protium giganteum	BronxA_042	0,6639648898	0,5101843399	3,3872387239	8,4921734812	0,0337033135	0,0790463417	5018,50418122	1265,0806830823	0,0001992626	0,123998094	31,2436142361	0,0346414685	8,7285589878
Protium giganteum	BronxA_042	0,676673334	0,4501973339	3,4499294781	8,252673855	0,0327527994	0,0826213771	5245,47647811	1210,3405141804	0,0001906405	0,1277321196	32,1844710731	0,0352737883	8,8878836733
Protium giganteum	BronxA_042	0,651437817	0,3843673538	3,3807965085	8,3460802087	0,0331235058	0,0815212013	5175,62837734	1226,6747600019	0,0001932133	0,1250412721	31,5064622496	0,0388240614	9,7824406649
Protium giganteum	BronxA_042	0,6482655168	0,4758109347	3,3646501255	8,2396518956	0,0327011185	0,0817075515	5187,45940208	1223,8770861672	0,0001927726	0,1250406048	31,5062941255	0,0357348544	9,0040577953
Protium giganteum	BronxA_042	0,6523339613	0,4561011169	3,2769953052	9,6080483274	0,0381319418	0,0736006376	4672,76662326	1358,6838824807	0,000214006	0,1210811694	30,5086410973	0,0324713502	8,181757521
Protium giganteum	BronxA_042	0,6538399119	0,4361472601	3,2669060443	7,9841800641	0,0316872146	0,0858952018	5453,32547991	1164,2093839856	0,0001833743	0,1242979446	31,3191671533	0,0346638403	8,7341959899
Protium giganteum	BronxA_042	0,665567458	0,3961266022	3,4265232975	8,8642865285	0,0351801372	0,0862065474	5473,09222739	1160,0046982293	0,0001827121	0,1266684447	31,9164584979	0,032937667	8,2992546689
Protium giganteum	BronxA_042	0,6604732489	0,4024842061	3,2194029851	9,2049730971	0,036532237	0,0789081563	5009,73104535	1267,2961163261	0,0001996115	0,1216196632	30,644324596	0,0340004345	8,5670386193
Protium giganteum	BronxA_042	0,6540389556	0,5110617362	3,2372188139	8,967097907	0,0355881698	0,0827928748	5256,36454545	1207,8334070469	0,0001902456	0,125813639	31,7010743835	0,0326505498	8,2269101914
Protium giganteum	BronxA_042	0,6515127407	0,3868680032	3,4628592759	8,212960615	0,0325951874	0,0859598266	5457,42838808	1163,3341284835	0,0001832365	0,1241859539	31,2909490105	0,0497879647	12,5449989795
Protium giganteum	BronxA_042	0,652352655	0,4472954043	3,3286004057	8,6276286938	0,0342409014	0,080107251	5085,85932093	1248,3264473145	0,0001966236	0,1242464891	31,3062019673	0,0341183484	8,5967492066
Protium giganteum	BronxA_042	0,6798300595	0,4847953936	3,3239171375	8,4531512627	0,0335484441	0,0802857836	5097,19402344	1245,5505261184	0,0001961864	0,1253899512	31,5943184123	0,0350393447	8,8288112727
Protium giganteum	BronxA_042	0,6831369534	0,4941509074	3,4590476191	8,3949196959	0,0333173375	0,0836236009	5309,10579352	1195,834655506	0,0001883556	0,1277845396	32,1976792761	0,0345382473	8,7025505108
Protium giganteum	BronxA_042	0,6532238042	0,3879106515	3,4325500435	8,1572416615	0,0323740528	0,0864839988	5490,70709632	1156,2832593797	0,0001821259	0,1279871955	32,248742168	0,0434959891	10,9596193106
Protium giganteum	BronxA_042	0,6695997451	0,5020097168	3,3322571967	8,6670294238	0,034397273	0,0733706171	4658,16305233	1362,9434234707	0,0002146769	0,1199561145	30,2251627073	0,0341806088	8,6124368672
Protium giganteum	BronxA_042	0,6724022566	0,4842977438	3,386	8,4051340217	0,0333578756	0,0795560967	5050,86757214	1256,9746893876	0,0001979858	0,1241424374	31,279984221	0,0334179492	8,4202706662
Protium giganteum	BronxA_042	0,6718000275	0,4819927945	3,3804159445	8,4001685823	0,0333381691	0,0798162457	5067,38394437	1252,8777703271	0,0001973405	0,124618188	31,3998584036	0,0342150505	8,621115081
Protium giganteum	BronxA_042	0,6714151837	0,5113121153	3,2907504363	8,3574884479	0,0331687823	0,0816551233	5184,13083549	1224,6628989675	0,0001928964	0,1258991052	31,7226091845	0,0338142925	8,5201367009
Protium giganteum	BronxA_042	0,6576005086	0,4711450592	3,4493464052	8,3906433444	0,0333003658	0,0809890488	5141,84301201	1234,7348378387	0,0001944828	0,1268417459	31,9601249549	0,0340627872	8,5827495221
Protium attenuatum	BronxA_043	0,6636260635	0,4012362035	3,5103044497	8,641649042	0,0342965446	0,0774872536	4919,52059843	1290,5348337509	0,0002032718	0,1181266545	29,7641964113	0,0431009094	10,8600716554
Protium attenuatum	BronxA_043	0,6821960946	0,472090371	3,5414937759	9,4935069183	0,0376773556	0,0620912067	3942,0544144	1610,5340084687	0,0002536748	0,1071747483	27,0046609968	0,0389621613	9,817237489
Protium attenuatum	BronxA_043	0,6827947996	0,5046551259	3,4445939883	9,2195365656	0,0365900357	0,0631792383	4011,13150502	1582,7984422093	0,0002493062	0,1107408712	27,9032116356	0,0369301901	9,3052447442
Protium attenuatum	BronxA_043	0,6379059049	0,4897799296	3,3834586466	9,9203990349	0,0393715837	0,0625184975	3969,18230699	1599,5266043746	0,0002519411	0,1121732263	28,2641200155	0,0360875611	9,0929287715
Protium attenuatum	BronxA_043	0,6872700192	0,5344162377	3,5065913371	8,6875186617	0,0344785897	0,0717433122	4554,84851563	1393,8581438734	0,0002195463	0,1177836497	29,6777699982	0,03793222	9,5577247285
Protium attenuatum	BronxA_043	0,687468155	0,5141750675	3,4812668984	8,5986619246	0,0341259395	0,0744493139	4726,64749423	1343,1957228398	0,0002115664	0,121121852	30,5188918304	0,0351327283	8,8523409977
Protium attenuatum	BronxA_043	0,6732025891	0,4623673552	3,5350292752	8,8332592504	0,0350569977	0,0689582802	4378,03204758	1450,1521753693	0,0002284131	0,1143949099	28,8239142932	0,0392879616	9,8993289147
Protium attenuatum	BronxA_043	0,6441310637	0,459203122	3,4353741497	9,5052105734	0,0377238045	0,0620032431	3936,46977262	1612,8188616559	0,0002540347	0,1079471949	27,1992932081	0,040782889	10,2760035177
Protium attenuatum	BronxA_043	0,6391391066	0,4219840206	3,6290201945	9,9850655254	0,0396282288	0,0652812447	4144,5839551	1531,8335365849	0,0002412787	0,1118602939	28,1852708979	0,0385060421	9,7023098157
Protium attenuatum	BronxA_043	0,6805765652	0,4940799157	3,5571336346	9,2029417507	0,0365241751	0,068627974	4357,06152724	1457,1317521951	0,0002295125	0,1150950744	29,0003337102	0,0366866409	9,2438780247
Protium attenuatum	BronxA_043	0,6557066116	0,4396701572	3,5434298441	8,5789580062	0,0340477396	0,0738053468	4685,76323098	1354,9153861742	0,0002134124	0,1134317468	28,5812275326	0,0467165594	11,7711015702
Protium attenuatum	BronxA_043	0,6839346049	0,5116092599	3,5652659812	8,8050628615	0,0349450932	0,0734162694	4661,06143299	1362,0959064582	0,0002145434	0,116759013	29,4195938185	0,0419175907	10,561912628
Protium trifoliolatum	BronxA_044	0,6849321707	0,5502836563	3,4049586777	9,373643638	0,0372016482	0,058214239	3695,913	1717,7927883099	0,0002705691	0,1059803594	26,7037126068	0,0337481317	8,503466261
Protium trifoliolatum	BronxA_044	0,6799539875	0,5044455513	3,5420289855	9,0020071475	0,0357267159	0,0674671691	4283,36419604	1482,2024014424	0,0002334614	0,1136576857	28,6381570189	0,0350637829	8,8349689233
Protium trifoliolatum	BronxA_044	0,6861427105	0,5551314429	3,5306466729	9,2250468159	0,0366119046	0,0585472831	3717,05734261	1708,021187845	0,00026903	0,105016435	26,4608340036	0,0355342477	8,9535112372
Protium trifoliolatum	BronxA_044	0,650981393	0,5115011617	3,5183021807	8,3694875481	0,0332164037	0,0760776965	4830,03045838	1314,4456856594	0,000207038	0,1155316048	29,1103256086	0,0452677275	11,4060415771
Protium trifoliolatum	BronxA_044	0,6765275779	0,4924002355	3,4141566265	10,0674847676	0,0399553302	0,0511381281	3246,66396927	1955,488081833	0,0003080085	0,0994706993	25,0634832869	0,0358577076	9,0350129312
Protium trifoliolatum	BronxA_044	0,6752835737	0,5424432803	3,4778731281	9,7992073204	0,0388906041	0,0502578088	3190,77414884	1989,7405461713	0,0003134036	0,0987724894	24,8875563753	0,0342585148	8,6320667178
Protium trifoliolatum	BronxA_044	0,6590114435	0,4902843541	3,4293297943	9,6412126448	0,0382635627	0,0520755489	3306,17906328	1920,2870068775	0,000302464	0,0970773466	24,460433785	0,0405093361	10,2070768029
Protium trifoliolatum	BronxA_044	0,6806086691	0,5386287848	3,6042735043	9,1388915943	0,036269976	0,0636074556	4038,31821588	1572,1427481046	0,0002476278	0,1109147235	27,9470169434	0,0344279737	8,6747650312
Protium trifoliolatum	BronxA_044	0,673496622	0,5147332698	3,4671509282	9,7342302035	0,0386327261	0,0505166223	3207,20573093	1979,5464433128	0,0003117979	0,0975623981	24,5826514925	0,0370067771	9,3245422599
Protium trifoliolatum	BronxA_044	0,6753891501	0,5262910321	3,2592592593	10,0462780555	0,039871166	0,0606138297	3848,25851744	1649,7885131305	0,0002598578	0,1078853484	27,183709824	0,0329507004	8,3025386863
Protium trifoliolatum	BronxA_044	0,6870434246	0,5661706944	3,5416581372	9,1613162804	0,036358974	0,0611413102	3881,74726701	1635,5553983576	0,0002576159	0,1086460081	27,3753721089	0,0349825447	8,8144994453
Protium trifoliolatum	BronxA_044	0,6905530666	0,5584553866	3,5949758454	9,4377454847	0,0374560524	0,0562521087	3571,34101721	1777,7111362456	0,0002800069	0,104065278	26,2211724191	0,0342766513	8,6366365559
Protium trifoliolatum	BronxA_044	0,67783775	0,5422749092	3,4294819079	9,8032070891	0,0389064781	0,0499222553	3169,47048432	2003,1146303599	0,0003155101	0,0981516002	24,7311118552	0,0347504463	8,7560179539
Protium trifoliolatum	BronxA_044	0,6886436972	0,557231964	3,5496877788	9,4256097082	0,0374078885	0,0553339512	3513,0489184	1807,2087366551	0,000284653	0,1019906892	25,6984413747	0,0375293376	9,4562110551
Protium trifoliolatum	BronxA_044	0,6917388852	0,5771415946	3,4784356725	9,4387490898	0,0374600355	0,059664633	3787,99579458	1676,0347798467	0,0002639918	0,1074018147	27,0618745639	0,0336441123	8,4772566399
Protium cubense	BronxA_045	0,6806516025	0,4951857999	3,7080443828	8,1114854682	0,032192458	0,0862160382	5473,69478177	1159,8770027819	0,000182692	0,1276604447	32,1664112533	0,041431887	10,4395305794
Protium cubense	BronxA_045	0,6822675206	0,5708664668	3,6	8,315323615	0,0330014406	0,0910499562	5780,59118126	1098,2981668379	0,0001729927	0,1307247726	32,9385253708	0,0428809743	10,8046549349
Protium cubense	BronxA_045	0,6827431723	0,4850753328	3,7125382263	8,4861975431	0,0336795965	0,0813049771	5161,90070989	1229,9370046885	0,0001937271	0,1218801372	30,7099558252	0,0497194971	12,5277473124
Protium cubense	BronxA_045	0,7059928144	0,5699342305	3,6907959384	8,4179418296	0,0334087066	0,0820264603	5207,70632705	1219,1188018092	0,0001920231	0,1243388511	31,3294743009	0,0405086603	10,2069065278
Protium cubense	BronxA_045	0,6796931364	0,5255050237	3,7847222222	8,1044288524	0,032164452	0,089944544	5710,41063082	1111,7961751078	0,0001751188	0,1283847106	32,34890345	0,0429314158	10,817364612
Protium cubense	BronxA_045	0,6515475536	0,3709102016	3,853968254	9,7636176337	0,0387493575	0,0649926914	4126,26424296	1538,6345429654	0,00024235	0,112014269	28,2240677699	0,0428290928	10,7915824292
Protium cubense	BronxA_045	0,6843852178	0,5480863984	3,7605177994	8,8070882181	0,0349531314	0,0740761501	4702,95602516	1349,9621650015	0,0002126322	0,119057504	29,9987411671	0,0420252352	10,5890356431
Protium cubense	BronxA_045	0,6827460848	0,4846381811	3,8995568685	8,3171658086	0,0330087518	0,0914341088	5804,98030844	1093,6837612351	0,0001722659	0,1279837975	32,2478859851	0,0438915257	11,0592820721
Protium cubense	BronxA_045	0,6734459961	0,4779709788	3,6263492064	8,6337216104	0,0342650826	0,0776659784	4930,8675	1287,5650577935	0,0002028041	0,1194441248	30,096157427	0,044057348	11,1010640545
Protium cubense	BronxA_045	0,6740238198	0,4862419921	3,7602862254	8,1005326041	0,0321489888	0,0929949299	5904,07391605	1075,3274413426	0,0001693746	0,129986842	32,7525901018	0,0498665178	12,5647918881
Protium cubense	BronxA_045	0,6829262409	0,4620233669	3,6626425218	7,7628246116	0,0308087102	0,1011279866	6420,42645291	988,8459503763	0,0001557529	0,1359318692	34,2505497314	0,0468570095	11,8064905835
Protium cubense	BronxA_045	0,6504410418	0,3766386937	3,7369614513	7,7329382702	0,0306900988	0,1102685783	7000,74550056	906,8766600801	0,0001428419	0,1370026383	34,5203497976	0,065045766	16,3894843508
Protium apiculatum	BronxA_046	0,6440346585	0,562564275	3,880620155	7,1108959815	0,0282213684	0,3424123242	21739,1171186	292,0455629813	4,60E-005	0,2453491145	61,8202493344	0,0351000099	8,8440969744
Protium apiculatum	BronxA_046	0,6376701521	0,4391941894	4,0599078341	7,2278594886	0,0286855673	0,3490384707	22159,7987447	286,5013699248	4,51E-005	0,2465357001	62,1192315288	0,0410591288	10,3456072659
Protium apiculatum	BronxA_046	0,6439275114	0,3996870171	3,8664643399	7,0411823227	0,0279446923	0,3566013685	22639,952963	280,425171731	4,42E-005	0,2574368312	64,8659732265	0,0362726375	9,1395622157
Protium apiculatum	BronxA_046	0,6565644918	0,4958130491	4,0105708245	7,2564252031	0,0287989375	0,3200744648	20320,9282615	312,4272974113	4,92E-005	0,2357251854	59,3953223128	0,0350529083	8,8322288627
Protium apiculatum	BronxA_046	0,6553132063	0,393375142	3,8534743202	6,8577704758	0,0272167766	0,3568884004	22658,1760795	280,1996363405	4,41E-005	0,2496028492	62,8920564902	0,0349808763	8,8140790643
Protium apiculatum	BronxA_046	0,6139550391	0,2726351024	3,8994252874	7,2197279767	0,0286532954	0,3372166027	21409,2504918	296,5453040988	4,67E-005	0,2430662757	61,245045845	0,0453229819	11,4199639434
Protium apiculatum	BronxA_046	0,651319218	0,5051827082	3,7381864623	6,9881888056	0,0277343743	0,2818710754	17895,4666237	354,7721236411	5,59E-005	0,2191159102	55,2103080734	0,0353151386	8,8983026295
Protium apiculatum	BronxA_046	0,6236405817	0,4044113778	3,4885290148	6,9886354942	0,0277361471	0,2418838776	15356,7543327	413,4215186418	6,51E-005	0,1891593763	47,6622050497	0,0501355555	12,6325809124
Protium apiculatum	BronxA_046	0,643875727	0,3586753515	3,7567084079	7,239651485	0,0287323668	0,2273818279	14436,046359	439,7888826171	6,93E-005	0,197845415	49,8508132243	0,0361496724	9,1085788813
Protium apiculatum	BronxA_046	0,6902169145	0,4327944448	3,758302583	7,0433503879	0,0279532969	0,3362370538	21347,0607679	297,4092202513	4,68E-005	0,2427911939	61,1757339037	0,0351012859	8,8444185056
Protium apiculatum	BronxA_046	0,6584736742	0,4818887584	3,8573298429	6,7713040304	0,0268736129	0,3182987002	20208,188295	314,1703058648	4,95E-005	0,2358489521	59,4265076053	0,0360015783	9,0712638342
Protium camosum	BronxA_047	0,6036159229	0,4029635073	3,5515463918	11,5347136177	0,0457783947	0,0605108026	3841,71751684	1652,5974827156	0,0002603002	0,1009399307	25,4336833261	0,0323180788	8,1431379769
Protium camosum	BronxA_047	0,5996779446	0,4395294957	3,5919215919	10,6422446242	0,0422364084	0,0680322859	4319,24240501	1469,8903424072	0,0002315221	0,108462086	27,3290295357	0,0337076785	8,4932733219
Protium camosum	BronxA_047	0,6110287028	0,4213606532	3,4917613636	10,5700793079	0,0419500023	0,068557018	4352,55666496	1458,6398722222	0,00022975	0,1074774592	27,0809346009	0,0353743598	8,9132245069
Protium camosum	BronxA_047	0,6126449952	0,3854791174	3,5403422983	10,6463188607	0,042252578	0,0703354174	4465,46391381	1421,7588183844	0,0002239409	0,1093966229	27,5645034004	0,0329687068	8,3070757285
Protium camosum	BronxA_047	0,630826278	0,4713740564	3,4298755187	11,0639383073	0,0439100052	0,0646303391	4103,25917538	1547,2609519096	0,0002437087	0,1062568839	26,7733880726	0,0316062713	7,9637849036
Protium camosum	BronxA_047	0,5974878236	0,4228070388	3,4898715415	10,575368655	0,0419709943	0,070175696	4455,3235	1424,9947725741	0,0002244506	0,1072422764	27,0216759494	0,0368900714	9,2951361043
Protium camosum	BronxA_047	0,6002006034	0,3713352934	3,5491183879	10,5920999145	0,0420373965	0,0713064443	4527,11258929	1402,3977916195	0,0002208913	0,1088046162	27,4153363652	0,0354801654	8,939884203
Protium camosum	BronxA_047	0,5706961483	0,3568026998	3,6436597111	11,5347268824	0,0457784473	0,0631779086	4011,04708525	1582,8317550708	0,0002493115	0,1043872688	26,3023039562	0,0315397157	7,9470149679
Protium camosum	BronxA_047	0,6129108663	0,4468817738	3,5141085271	10,4167748691	0,0413415753	0,0753278114	4782,4216525	1327,530937033	0,0002090991	0,1143242313	28,8061055201	0,034286487	8,6391148279
Protium camosum	BronxA_047	0,5948431245	0,3125896808	3,4583333333	10,8765474588	0,0431662977	0,0733163408	4654,71715278	1363,9524141283	0,0002148358	0,1139014254	28,699571743	0,0348997549	8,7936390323
Protium camosum	BronxA_047	0,6100022957	0,384527569	3,5928882438	10,6789441922	0,0423820598	0,0689183299	4375,49567792	1450,9927937238	0,0002285455	0,1068800689	26,9304110659	0,0367502098	9,2598953718
Protium camosum	BronxA_047	0,6276163455	0,4619999318	3,4590118686	10,3950380176	0,0412553071	0,0772745849	4906,01865859	1294,0865372582	0,0002038313	0,1144972489	28,8497005153	0,0323193375	8,1434551144
Protium camosum	BronxA_047	0,6059165527	0,3301852888	3,7561188811	10,6675948951	0,0423370172	0,0664538693	4219,03169173	1504,8032727653	0,0002370212	0,1050350001	26,4655118347	0,0404567713	10,1938321409
Protium camosum	BronxA_047	0,6355467851	0,4541645758	3,4985935302	11,055063678	0,043874784	0,0663156972	4210,25940496	1507,9386059051	0,0002375151	0,1052389621	26,5169038312	0,0324201579	8,1688586835
Protium camosum	BronxA_047	0,6291396424	0,4382036023	3,6035620053	10,8149431586	0,0429218057	0,0733982748	4659,91898752	1362,4298436575	0,000214596	0,1130573753	28,4868977017	0,0341581354	8,6067742635
Protium camosum	BronxA_047	0,6324127949	0,4539556874	3,3249658936	10,6139433818	0,0421240878	0,0776083138	4927,20648031	1288,5217461449	0,0002029548	0,1145776787	28,869966295	0,0322267144	8,1201170244
Protium camosum	BronxA_047	0,6099059751	0,4204285855	3,447267356	10,7737775395	0,0427584296	0,0683237836	4337,7490518	1463,6191770919	0,0002305343	0,1076000624	27,111826751	0,0320430149	8,0738305256
Protium camosum	BronxA_047	0,6129450661	0,3888228372	3,5389957265	10,3847722781	0,041214565	0,0768802907	4880,98566045	1300,7234889218	0,0002048767	0,1149111744	28,9539967022	0,0331008767	8,3403783893
Protium camosum	BronxA_047	0,6294816848	0,4183792824	3,4565061107	10,385478426	0,0412173675	0,0792908379	5034,02678758	1261,1797603645	0,0001986481	0,1153633297	29,0679256025	0,0338193981	8,5214231483
Protium camosum	BronxA_047	0,5606427359	0,3141504384	3,6300469484	9,800353222	0,0388951518	0,077064358	4892,67174682	1297,6167268422	0,0002043873	0,1093650375	27,5565448727	0,0443957538	11,1863316558
Protium camosum	BronxA_047	0,5994241352	0,3534012801	3,5357415416	10,4596431252	0,0415117087	0,0717955806	4558,1669359	1392,8433922905	0,0002193864	0,1074645746	27,0776880851	0,0386743016	9,7447059132
Protium carolense	BronxA_048	0,5870382912	0,2908543325	3,4973360656	9,9924015861	0,0396573438	0,057451921	3647,51485653	1740,585836479	0,0002741593	0,0980201927	24,6980013002	0,0373023239	9,3990107483
Protium carolense	BronxA_048	0,594337265	0,3797538796	3,5349702381	10,1370807591	0,0402315393	0,0598683629	3800,93022341	1670,3312937775	0,0002630935	0,1030144248	25,9563905069	0,0290104737	7,3097256555
Protium carolense	BronxA_048	0,5952479955	0,3739385191	3,5026436377	9,7839523695	0,038830061	0,065330533	4147,71317599	1530,6778526482	0,0002410967	0,1086039045	27,364763329	0,0287073474	7,2333473815
Protium carolense	BronxA_048	0,5846509686	0,3495793494	3,4695609993	9,7539080179	0,0387108224	0,059331797	3766,86466065	1685,4369003319	0,0002654728	0,1009845444	25,4449245681	0,0333628459	8,4063863613
Protium carolense	BronxA_048	0,6057760843	0,3875391549	3,4500299222	10,1865328653	0,0404278023	0,055791033	3542,06819024	1792,40273101	0,0002823209	0,0999641004	25,1878048293	0,0307562309	7,7496014822
Protium carolense	BronxA_048	0,5677659548	0,278415513	3,4006103764	10,073720537	0,0399800784	0,0556009181	3529,99815103	1798,5314512908	0,0002832863	0,0959689474	24,1811521074	0,0333305081	8,3982382694
Protium carolense	BronxA_048	0,5663806391	0,2448978687	3,4593358521	9,9203715294	0,0393714745	0,0563055613	3574,73462485	1776,0234993366	0,000279741	0,0955470979	24,0748593228	0,0384433896	9,6865233537
Protium carolense	BronxA_048	0,5785146711	0,3776641606	3,453732264	9,7129518628	0,0385482777	0,0717368519	4554,43836015	1393,9836694618	0,000219566	0,1096932097	27,6392339516	0,0294285148	7,4150588543
Protium carolense	BronxA_048	0,5985358936	0,3971948225	3,8272583201	10,5927831336	0,0420401081	0,0653018082	4145,88949309	1531,3511631733	0,0002412028	0,1063767825	26,8035987458	0,0306738969	7,7288559119
Protium carolense	BronxA_048	0,5879182307	0,3236045542	3,50948584	9,0828798976	0,0360476796	0,0765720805	4861,41797015	1305,9590301895	0,0002057013	0,1136544968	28,6373535356	0,0340449347	8,5782512727
Protium carolense	BronxA_048	0,6001171369	0,3325488152	3,2663252241	10,4438500082	0,0414490297	0,0648075552	4114,5102963	1543,0299696505	0,0002430423	0,1052672727	26,5240372238	0,0284227154	7,1616290722
Protium carolense	BronxA_048	0,5916908632	0,358165816	3,4986907187	9,1220926486	0,0362033052	0,0742178231	4711,95057924	1347,3852475425	0,0002122263	0,1120083244	28,2225699298	0,0295328323	7,4413435654
Protium carolense	BronxA_048	0,5743078754	0,2892009386	3,5545880777	8,8967640269	0,0353090322	0,0963987523	6120,17622785	1037,3578245555	0,000163394	0,1270160884	32,0040537727	0,0334531797	8,4291476348
Protium carolense	BronxA_048	0,5531402104	0,3457200106	3,5042674253	10,4480238763	0,0414655948	0,0588132567	3733,94350738	1700,296934081	0,0002678134	0,1001206372	25,2272471574	0,0296916098	7,481350502
Protium carolense	BronxA_048	0,5767127221	0,2710656629	3,3936634415	10,2711226973	0,0407635182	0,0534009543	3390,32656497	1872,625711997	0,0002949568	0,0945655852	23,8275490203	0,0357615678	9,0107887315
Protium carolense	BronxA_048	0,558803015	0,4274053983	3,7224669604	10,7120311911	0,0425133738	0,070830914	4496,92206452	1411,812925939	0,0002223743	0,1122272821	28,2777403829	0,0276498812	6,9668992108
Protium carolense	BronxA_048	0,6068913141	0,3421605219	3,5705587393	9,7645107055	0,0387529019	0,0644374732	4091,01448303	1551,8920121052	0,0002444381	0,1062010411	26,759317443	0,0288602012	7,2718617164
Protium carolense	BronxA_048	0,5920342032	0,3568112137	3,4500343407	10,8134063442	0,0429157064	0,0473563157	3006,56378327	2111,6507599019	0,0003326056	0,0910552791	22,9430624619	0,0286976262	7,2308979286
Protium carolense	BronxA_048	0,5249486722	0,1770204173	3,384907709	9,2810187051	0,036834043	0,0646685498	4105,6850981	1546,3467231224	0,0002435647	0,0998274617	25,1533761703	0,0394956642	9,9516634329
Protium carolense	BronxA_048	0,5958766828	0,3743598666	3,4368457781	10,5883419637	0,0420224822	0,0600538497	3812,70643557	1665,1721827803	0,0002622809	0,1034246323	26,0597498584	0,0291160325	7,3363231491
Protium connarifolium	BronxA_049	0,7258522338	0,5662627203	3,5343781598	7,8410281012	0,0311190803	0,1104263268	7010,76065889	905,5811496831	0,0001426379	0,1495428978	37,6801002207	0,0387308862	9,7589634454
Protium connarifolium	BronxA_049	0,7127741471	0,5561551711	3,6155115512	8,0302711908	0,0318701388	0,1071038602	6799,82347381	933,6731640254	0,0001470626	0,1444175309	36,3886691942	0,042591742	10,7317775091
Protium connarifolium	BronxA_049	0,7249971014	0,4705486166	3,3833718245	9,3165058485	0,0369748826	0,0846745841	5375,83075	1180,9919234587	0,0001860178	0,1302627337	32,8221061232	0,0432208234	10,8902862194
Protium connarifolium	BronxA_049	0,7082101488	0,5640902741	3,5882352941	8,219959573	0,0326229646	0,0964152663	6121,22466829	1037,180146404	0,000163366	0,1377185053	34,7007257344	0,0422862919	10,654813706
Protium connarifolium	BronxA_049	0,7039981586	0,4749563714	3,5615686275	7,9705941287	0,0316332954	0,109726724	6966,34418314	911,355013579	0,0001435473	0,1482322309	37,3498534513	0,0396877492	10,0000627855
Protium connarifolium	BronxA_049	0,669215948	0,3977261657	3,5403726708	8,5828691328	0,0340632619	0,0883736366	5610,67666154	1131,5591827197	0,0001782316	0,1256779452	31,6668838197	0,0489069226	12,3230041167
Protium connarifolium	BronxA_049	0,6952535048	0,5130564971	3,5836753306	7,9090620052	0,0313890898	0,1114601278	7076,39474966	897,1818167608	0,0001413149	0,1467994781	36,9888448763	0,0448469309	11,3000140935
Protium connarifolium	BronxA_049	0,6909543143	0,5218974347	3,6469601677	8,0606498609	0,0319907041	0,1002285212	6363,32107813	997,7199986707	0,0001571506	0,1420635514	35,7955405104	0,0407398046	10,2651476125
Protium connarifolium	BronxA_049	0,6977289254	0,5083358951	3,6398963731	8,0831945928	0,0320801785	0,1052271956	6680,67755792	950,3246703025	0,0001496854	0,1414086063	35,6305149838	0,0469513784	11,8302685689
Protium connarifolium	BronxA_049	0,7005222655	0,5660887646	3,6335646141	8,2858862055	0,0328846109	0,0922889673	5859,25367238	1083,5531370755	0,0001706702	0,1346626203	33,9307389674	0,0420285599	10,5898733584
Protium connarifolium	BronxA_049	0,6942072854	0,4634726221	3,5699576015	7,1633410653	0,0284295099	0,1183055322	7510,99665009	845,269009345	0,0001331381	0,1423785098	35,8749001008	0,0469490598	11,8296843466
Protium connarifolium	BronxA_049	0,6900098377	0,4664113782	3,6161616162	8,3734394026	0,0332320876	0,1004562521	6377,77929042	995,4582008159	0,0001567944	0,1404419224	35,3869410695	0,0405283128	10,2118583451
Dacryodes belemensis	BronxA_050	0,6205113356	0,5332989086	4,3046218487	5,918489076	0,0234890035	0,3960433663	25144,0515253	252,4976013207	3,98E-005	0,2361038167	59,4907254686	0,0674467278	16,9944511081
Dacryodes belemensis	BronxA_050	0,6735841309	0,4200645165	3,6098418278	5,2463400422	0,020821412	0,5378888508	34149,5556599	185,9120148107	2,93E-005	0,3142250129	79,174806401	0,0358258257	9,0269797047
Dacryodes belemensis	BronxA_050	0,6345063643	0,3853161436	3,8720472441	5,4055480209	0,0214532687	0,5267619225	33443,1278246	189,8390823645	2,99E-005	0,2959219555	74,5630124004	0,0348613504	8,7839623126
Dacryodes belemensis	BronxA_050	0,6273410653	0,5176230468	3,6103603604	4,7761018581	0,0189551542	0,6421835592	40771,0313468	155,7187171359	2,45E-005	0,3389243962	85,3982730584	0,0353012284	8,8947977139
Dacryodes belemensis	BronxA_050	0,5980638841	0,4234737453	3,8347222222	6,182847138	0,0245381746	0,4005640374	25431,0604681	249,6479730204	3,93E-005	0,251739899	63,4305257337	0,0533920432	13,4531132418
Dacryodes belemensis	BronxA_050	0,6414456251	0,4713017624	3,5226890756	5,9516160771	0,0236204763	0,4834120517	30690,9257212	206,8628608767	3,26E-005	0,2826158147	71,2102840071	0,0489791416	12,3412010257
Dacryodes belemensis	BronxA_050	0,6360932198	0,295057071	3,8711656442	5,4103782579	0,0214724387	0,5830987841	37019,8496419	171,4975279222	2,70E-005	0,3215743464	81,02660697	0,045665523	11,5062735026
Dacryodes belemensis	BronxA_050	0,676027249	0,3928940666	3,9066390042	5,3063591962	0,0210596131	0,5455786026	34637,7635991	183,2916458205	2,89E-005	0,3167040436	79,7994440595	0,0331776172	8,3597145791
Bursera attenuate	BronxA_051	0,5941350064	0,4379127438	3,4855453351	8,8982030673	0,0353147434	0,1365404043	8668,69452783	732,3839451558	0,0001153576	0,1449093349	36,5125883183	0,0398200325	10,0333940238
Bursera attenuate	BronxA_051	0,5850456696	0,420411709	3,677545056	8,6442115682	0,0343067147	0,1410451805	8954,69432918	708,9926762692	0,0001116733	0,1488229489	37,4986957903	0,0388150281	9,7801645648
Bursera attenuate	BronxA_051	0,5856761999	0,3781559892	3,6866866867	7,4622634064	0,0296158579	0,1984261518	12597,7047234	503,9658284616	7,94E-005	0,1694765641	42,7027563073	0,0482002449	12,1449435896
Bursera attenuate	BronxA_051	0,6295664928	0,3913567539	3,7155519742	7,6597969414	0,0303998191	0,1965266851	12477,1111391	508,8367512984	8,01E-005	0,1770484787	44,6106403024	0,0401406478	10,1141789629
Bursera attenuate	BronxA_051	0,610825416	0,3863994116	3,7396542693	8,6853797467	0,0344701009	0,1273522611	8085,35652361	785,2235926848	0,0001236804	0,1433728997	36,1254550373	0,0396056936	9,9793873707
Bursera attenuate	BronxA_051	0,5873797205	0,4370610032	3,7647058824	8,3651820786	0,0331993164	0,1423713982	9038,89340706	702,3882694131	0,000110633	0,1482802964	37,3619644356	0,0405639263	10,2208318209
Bursera attenuate	BronxA_051	0,5752472106	0,3135119116	3,2129186603	10,2489069365	0,0406753494	0,10640001	6755,13734483	939,849535777	0,0001480355	0,1269888928	31,9972013322	0,0392211721	9,8825000629
Bursera attenuate	BronxA_051	0,5913615068	0,3360389122	3,8476190476	7,6959702607	0,030543382	0,1885390651	11969,9921053	530,3940588928	8,35E-005	0,1690464736	42,5943870481	0,0394522029	9,9407125472
Bursera attenuate	BronxA_051	0,5966016189	0,4221725005	3,686746988	8,3653399273	0,0331999428	0,1588072696	10082,3760964	629,6940956101	9,92E-005	0,158666618	39,9789903743	0,0394725496	9,9458392606
Bursera attenuate	BronxA_051	0,5815417672	0,3065702737	3,6457233369	8,66188365	0,0343768507	0,1487289944	9442,5252798	672,363854957	0,0001059039	0,1502516795	37,8586909084	0,0471693059	11,8851794281
Bursera attenuate	BronxA_051	0,5862528482	0,3997347368	3,72265625	8,685123135	0,0344690824	0,1391710404	8835,70868216	718,5402921267	0,0001131771	0,144767641	36,476885916	0,0435953566	10,9846567791
Bursera attenuate	BronxA_051	0,5674496486	0,3675682492	3,471563981	9,1137016088	0,0361700033	0,1216497832	7723,31688549	822,0318797963	0,000129478	0,1353460248	34,1029353726	0,040825382	10,2867104233
Bursera attenuate	BronxA_051	0,5704841893	0,3581738705	3,7116977226	8,3733322415	0,0332316623	0,1468687263	9324,4203447	680,8801472813	0,0001072453	0,1454388216	36,6460022808	0,0497695117	12,5403493966
Tetragastris occhionii	BronxA_052	0,5584405649	0,2542854628	3,7136690648	7,2866261299	0,0289187975	0,2857867904	18144,0680364	349,9112043054	5,51E-005	0,1867495705	47,0550098918	0,0333438559	8,4016014944
Tetragastris occhionii	BronxA_052	0,5352570032	0,262576011	3,3205417607	6,6406773497	0,0263551882	0,3993103322	25351,465074	250,4317868456	3,94E-005	0,1924349853	48,4875553586	0,0439492434	11,073825097
Tetragastris occhionii	BronxA_052	0,5039984816	0,2289867935	3,4826862539	9,0557700343	0,0359400873	0,1379369642	8757,35949484	724,9688335126	0,0001141897	0,1328909312	33,4843291099	0,0341532334	8,6055391283
Tetragastris occhionii	BronxA_052	0,5705986576	0,429957688	3,5632183908	9,4550650663	0,0375247895	0,3122714613	19825,5301857	320,2341949069	5,04E-005	0,2052903748	51,7267086106	0,0311219537	7,8417521106
Tetragastris occhionii	BronxA_052	0,5548789046	0,2571629077	3,352365416	7,1428048906	0,0283480069	0,3382174749	21472,7939889	295,6677505925	4,66E-005	0,191132747	48,159432325	0,03933458	9,9110752794
Tetragastris occhionii	BronxA_052	0,5198307769	0,2858876645	3,4853737812	7,3814591891	0,0292951662	0,2254645759	14314,3236258	443,5286544875	6,99E-005	0,1662897781	41,8997866165	0,0308482453	7,7727862089
Tetragastris occhionii	BronxA_052	0,4934056379	0,2058198041	3,8897058824	6,3665039966	0,0252670627	0,2748103138	17447,1920984	363,8873614634	5,73E-005	0,1795258108	45,2348499709	0,0438983549	11,0610028185
Tetragastris occhionii	BronxA_052	0,5313876099	0,215935575	3,6046511628	5,7316296094	0,022747405	0,3299503076	20947,9270265	303,0759410985	4,77E-005	0,1608581379	40,5311843597	0,0492151626	12,4006708795
Tetragastris occhionii	BronxA_052	0,5654901047	0,2329261466	3,484029484	7,6123480739	0,0302115064	0,2452271944	15569,0152568	407,7851163281	6,42E-005	0,1789237351	45,083145863	0,0433981218	10,9349598152
Pouteria filipe	BronxA_053	0,6601045543	0,4638481099	3,4218251436	6,5347377828	0,0259347406	0,1763249634	11194,5416674	567,1346702907	8,93E-005	0,1672026306	42,1297966929	0,0507533556	12,7882470844
Pouteria filipe	BronxA_053	0,660731369	0,4895307097	3,4140902179	7,2922274988	0,0289410279	0,1400168225	8889,40580675	714,1998954327	0,0001124935	0,1582913778	39,8844416416	0,0377072986	9,5010516179
Pouteria filipe	BronxA_053	0,6360080948	0,4546242593	3,5974576271	7,3150913787	0,0290317689	0,1492776563	9477,35879654	669,8926181771	0,0001055146	0,1625028992	40,9456123877	0,0390425069	9,8374820536
Pouteria filipe	BronxA_053	0,6487025597	0,4119051676	3,4793733682	7,3476516872	0,0291609926	0,1491683479	9470,41901336	670,3835055941	0,0001055919	0,162022365	40,8245329254	0,0397089591	10,0054070232
Pouteria filipe	BronxA_053	0,6232097736	0,3975752281	3,4569892473	7,4788020826	0,0296814958	0,141706658	8996,69029339	705,6831446415	0,000111152	0,158985177	40,0592572024	0,0384944598	9,699391439
Pouteria filipe	BronxA_053	0,6576995858	0,534833934	3,4073359073	6,9098316601	0,0274233944	0,1590076669	10095,0989445	628,9004924599	9,91E-005	0,1680903234	42,3534673238	0,039411581	9,9304771129
Pouteria filipe	BronxA_053	0,6508333626	0,4643414317	3,4971910112	7,6838916919	0,0304954452	0,1296921564	8233,91209627	771,0566524627	0,000121449	0,1506992694	37,9714694664	0,0403209204	10,1596020031
Pouteria filipe	BronxA_053	0,6450738028	0,5450858814	3,3221621622	7,6688772211	0,0304358565	0,1379678201	8759,31848131	724,8066971403	0,0001141641	0,1562253965	39,3638794258	0,0388158618	9,7803746158
Pouteria filipe	BronxA_053	0,6692878913	0,5092097876	3,4351747463	7,6999549414	0,0305591962	0,1574925165	9998,90488525	634,9508041622	0,000100011	0,1657880908	41,7733772208	0,0388999454	9,8015610483
Pouteria filipe	BronxA_053	0,6413656119	0,4625309738	3,4220135629	7,2202347565	0,0286553067	0,1508347152	9576,21354808	662,9773517194	0,0001044254	0,1646078658	41,4759976786	0,0401373371	10,1133447907
Pouteria filipe	BronxA_053	0,6529296127	0,4595745134	3,5761957731	6,9463574573	0,0275683562	0,1624404352	10313,0389737	615,6102690779	9,70E-005	0,164346111	41,4100437201	0,0492438125	12,4078897655
Pouteria filipe	BronxA_053	0,6325163366	0,4553227559	3,5806997743	7,1796157577	0,0284941	0,1558336821	9893,58859811	641,7097936368	0,0001010756	0,1627403399	41,0054399839	0,0501403201	12,6337814521
Pouteria filipe	BronxA_053	0,6528056748	0,5026193461	3,4842702424	6,9490655841	0,027579104	0,1506957187	9567,38892241	663,5888588956	0,0001045217	0,158446289	39,9234743959	0,0384134549	9,6789807654
Pouteria filipe	BronxA_053	0,638027613	0,5266119518	3,5092783505	7,3542242926	0,0291870777	0,1452540892	9221,91005682	688,4487767201	0,0001084374	0,1597871132	40,2613198703	0,0390523438	9,8399606476
Pouteria filipe	BronxA_053	0,6279537171	0,4254093342	3,5496511004	7,0568443608	0,0280068511	0,1549969285	9840,46467622	645,174075263	0,0001016212	0,160490445	40,4385373288	0,0487868455	12,2927484693
Pouteria filipe	BronxA_053	0,6131565781	0,3670515657	3,4691675231	7,2218345684	0,0286616559	0,148433077	9423,7380411	673,7042848546	0,000106115	0,1588940347	40,0362922111	0,04539567	11,4382790622
Pouteria filipe	BronxA_053	0,626095703	0,4693233887	3,3850635593	6,985224354	0,0277226092	0,1547353627	9823,8583528	646,2646823267	0,000101793	0,1654985477	41,7004214732	0,0424388739	10,6932595531
Pouteria filipe	BronxA_053	0,6547108378	0,5399012459	3,5226811104	7,179987129	0,0284955739	0,1538033084	9764,68397436	650,1810723522	0,0001024099	0,1657513637	41,7641231292	0,0379239325	9,5556365423
Pouteria filipe	BronxA_053	0,6186902268	0,288691374	3,6172248804	8,6974153508	0,0345178672	0,1266715957	8042,14235035	789,4429644511	0,000124345	0,1434063571	36,1338852519	0,0404143661	10,1831473633
Pouteria filipe	BronxA_053	0,660154558	0,4677521132	3,5643203884	7,4955738843	0,0297480589	0,1460612334	9273,1541336	684,6443622279	0,0001078382	0,1607945634	40,5151655757	0,0382148599	9,6289410738
Pouteria filipe	BronxA_053	0,6510488389	0,46079945	3,4462890625	7,4414677384	0,0295333251	0,1424815956	9045,88963056	701,845032042	0,0001105474	0,1609447889	40,5530176739	0,0387100016	9,7537011833
Pouteria filipe	BronxA_053	0,6196870588	0,3303785903	3,4685771745	7,0649214911	0,0280389072	0,1441012031	9148,71548006	693,9567321193	0,000109305	0,1547826331	39,0003485085	0,0390428811	9,8375763384
Pouteria filipe	BronxA_053	0,6535115006	0,5034808482	3,483836778	7,2635074036	0,028827045	0,1504650215	9552,74239005	664,6062919313	0,000104682	0,1663058837	41,9038447055	0,0382197529	9,6301739533
Pouteria torta	BronxA_054	0,6320706002	0,4363345088	3,6537906137	8,2050122346	0,0325636423	0,1081571414	6866,6943244	924,5806493911	0,0001456305	0,1376193639	34,6757452399	0,047080853	11,8628920889
Pouteria torta	BronxA_054	0,6816281579	0,5004952747	3,788168769	7,710344855	0,0306004311	0,1206136783	7657,53652083	829,0933618612	0,0001305903	0,1485985451	37,4421530942	0,0444672487	11,2043461302
Pouteria torta	BronxA_054	0,6607586457	0,4868991265	3,6259765625	8,4030429177	0,0333495766	0,1022544058	6491,94069801	977,952971689	0,0001540371	0,1364438463	34,3795518268	0,0469485542	11,829556957
Pouteria torta	BronxA_054	0,6423184987	0,5050929137	3,6555164319	8,3901868294	0,033298554	0,1036662583	6581,5765732	964,6340245388	0,0001519393	0,1370143916	34,5233112633	0,0479561603	12,0834419702
Pouteria torta	BronxA_054	0,6487083999	0,4680046292	3,6081121384	8,6050269045	0,0341512005	0,0927598141	5889,14685569	1078,0530445602	0,0001698039	0,1293319614	32,5875808202	0,0461959086	11,6399139867
Pouteria torta	BronxA_054	0,658357036	0,4464341814	3,731441048	7,7175061156	0,0306288524	0,1228073578	7796,80912452	814,2834582991	0,0001282576	0,1490144743	37,5469541485	0,0454759372	11,4585038727
Pouteria torta	BronxA_054	0,6645218729	0,5047928395	3,6858213617	8,2540687326	0,0327583353	0,1043105835	6622,48357077	958,6754923279	0,0001510008	0,1377880982	34,7182609543	0,0459629981	11,5812278597
Pouteria torta	BronxA_054	0,6618571147	0,5138454064	3,6664148092	7,8016019399	0,0309626077	0,1225536282	7780,70030699	815,969314728	0,0001285231	0,1482957682	37,365862866	0,0459030404	11,5661204161
Pouteria torta	BronxA_054	0,6350725747	0,4300659828	3,6502355926	7,8013542943	0,0309616249	0,1204930912	7649,88067174	829,9231020775	0,000130721	0,1444781419	36,4039412605	0,0528315828	13,3118948884
Pouteria torta	BronxA_054	0,6083973604	0,4204305966	3,6053511706	7,9846702278	0,03168916	0,1271721016	8073,91853296	786,3359868802	0,0001238556	0,1364176368	34,3729478504	0,071841134	18,1017030604
Pouteria torta	BronxA_054	0,6394257172	0,4092860132	3,6778276848	7,5182281247	0,0298379679	0,1364194425	8661,01489046	733,0333428525	0,0001154599	0,1532266953	38,6083011837	0,055949772	14,0975803363
Pouteria torta	BronxA_054	0,6699917394	0,5006682919	3,6258291065	7,6894203467	0,030517387	0,1321326071	8388,85173611	756,8154614413	0,0001192058	0,153774082	38,7462253782	0,0526751805	13,2724864174
Pouteria torta	BronxA_054	0,6731183457	0,4850273807	3,6352305775	7,4873922478	0,029715588	0,134176477	8518,61320738	745,2871192856	0,00011739	0,1571938968	39,6079110158	0,0441129254	11,1150678074
Pouteria torta	BronxA_054	0,6760436428	0,4715610198	3,5933988764	7,9547604741	0,0315704556	0,1254884278	7967,02523773	796,8862289455	0,0001255174	0,1521723647	38,3426430773	0,0432044635	10,886164042
Pouteria torta	BronxA_054	0,6221042308	0,3805832766	3,6985233798	7,8851082547	0,0312940234	0,1129920243	7173,65198574	885,0182180887	0,000139399	0,1342001273	33,8142052932	0,0597275283	15,0494559383
Pouteria torta	BronxA_054	0,6482889806	0,4390686899	3,6755136986	8,4529657685	0,0335477079	0,1039848104	6601,80084888	961,6789180655	0,0001514738	0,137023387	34,5255778258	0,0447757159	11,2820701546
Pouteria torta	BronxA_054	0,6406781527	0,4246038365	3,718061674	8,2534583444	0,0327559128	0,106370453	6753,26082872	940,1106900288	0,0001480766	0,1371865939	34,5667008259	0,0508411842	12,8103771175
Pouteria torta	BronxA_054	0,6375468345	0,4407244997	3,5045960329	8,4557837443	0,0335588917	0,1032893544	6557,64764821	968,1539842048	0,0001524937	0,1351357632	34,0499560822	0,0445205886	11,2177861059
Pouteria torta	BronxA_054	0,6588233703	0,440530102	3,7181296868	7,236664204	0,0287205111	0,1489519757	9456,68194554	671,3573253468	0,0001057453	0,1628366005	41,0296946133	0,0554745327	13,9778350227
Pouteria torta	BronxA_054	0,6589270408	0,3822395654	3,5501355014	9,0095847744	0,0357567896	0,1154126351	7327,33202885	866,4562589276	0,0001364753	0,1439498627	36,2708315568	0,0456067747	11,4914707989
Pouteria glomerata	BronxA_055	0,5996203357	0,3199105066	3,4130626655	11,5008320682	0,0456439273	0,0515674443	3273,92045366	1939,2079885587	0,0003054442	0,0933839632	23,5298174947	0,049413889	12,4507436895
Pouteria glomerata	BronxA_055	0,623334165	0,4407782579	3,5423008057	9,7550838119	0,0387154889	0,0572543312	3634,97024833	1746,5927542421	0,0002751054	0,0964648551	24,3061052179	0,0524238732	13,2091648904
Pouteria glomerata	BronxA_055	0,609030089	0,3933643378	3,5173867229	10,6496132949	0,0422656528	0,0525406556	3335,70781469	1903,2880127175	0,0002997864	0,0957740842	24,1320527154	0,0394276218	9,9345188825
Pouteria glomerata	BronxA_055	0,6316397665	0,4255188391	3,3033496425	8,9506552672	0,0355229131	0,0972193764	6172,27611172	1028,6015373785	0,0001620148	0,1261892883	31,7957261899	0,0361266979	9,1027900098
Pouteria glomerata	BronxA_055	0,6211430667	0,4322825286	3,4489708405	8,8152997175	0,0349857208	0,1075644745	6829,06701663	929,6749734847	0,0001464329	0,1315411797	33,1442342629	0,0340546669	8,5807034686
Pouteria glomerata	BronxA_055	0,6320540592	0,4528182172	3,4274611399	9,5003389269	0,0377044701	0,0808318048	5131,85988537	1237,1367962983	0,0001948611	0,1162632063	29,2946661604	0,0371967241	9,3724029119
Pouteria glomerata	BronxA_055	0,6116197014	0,4385910229	3,5	9,6107030001	0,0381424775	0,0740730792	4702,76105745	1350,0181319123	0,000212641	0,1084382676	27,323028061	0,0439216745	11,0668786141
Pouteria glomerata	BronxA_055	0,6491421772	0,4837950972	3,3788793103	10,1780009808	0,0403939414	0,065412518	4152,91824587	1528,7593739507	0,0002407945	0,1056897952	26,6304995807	0,0386238985	9,7320059257
Pouteria glomerata	BronxA_055	0,5882390985	0,3614278372	3,3486394558	8,9714598679	0,0356054814	0,1073107184	6812,95651667	931,8733624838	0,0001467792	0,1239006516	31,2190618176	0,0391474538	9,8639253779
Pouteria glomerata	BronxA_055	0,6071177322	0,3664180392	3,465301479	9,9799902823	0,0396080864	0,0574803836	3649,32188978	1739,7239512907	0,0002740235	0,0975944041	24,5907159943	0,0591364534	14,9005236956
Pouteria glomerata	BronxA_055	0,5844901097	0,3035917685	3,1560913706	8,3336040078	0,0330739909	0,1432498983	9094,66773519	698,0807746345	0,0001099545	0,1425784947	35,9252900086	0,0319124984	8,0409444725
Pouteria glomerata	BronxA_055	0,6203021068	0,453462636	3,3742351047	9,5087953371	0,0377380315	0,0833974766	5294,74958531	1199,077047049	0,0001888663	0,1181623292	29,7731853104	0,0363598937	9,1615480274
Pouteria glomerata	BronxA_055	0,6005864119	0,381259872	3,5047118124	9,7604478311	0,0387367773	0,0595225235	3778,97352946	1680,036297724	0,0002646221	0,098178801	24,7379656145	0,0465345448	11,7252396344
Pouteria glomerata	BronxA_055	0,5946193079	0,3635930303	3,5145188385	9,7488016151	0,0386905564	0,0646393952	4103,83413094	1547,0441774838	0,0002436746	0,1012433575	25,5101373125	0,0452569112	11,4033162033
Pouteria glomerata	BronxA_055	0,5905093055	0,2792462994	3,3951434879	8,7257124394	0,0346301712	0,1615260356	10254,9854601	619,0952412669	9,75E-005	0,1554797324	39,1759955676	0,0300344985	7,567747643
Pouteria glomerata	BronxA_055	0,5986577148	0,3952041276	3,265052356	8,4353306854	0,0334777187	0,1266867693	8043,10569575	789,3484106503	0,0001243301	0,1403036683	35,3521053936	0,0322344129	8,122056804
Pouteria glomerata	BronxA_055	0,6322133726	0,4642471234	3,5296267293	10,2849228187	0,0408182874	0,05909472	3751,81308687	1692,198558568	0,0002665378	0,1008780568	25,4180930538	0,0385603528	9,7159944032
Pouteria glomerata	BronxA_055	0,58170223	0,3604698515	3,4161904762	7,9959293497	0,0317338446	0,1682020283	10678,8317282	594,5231518949	9,36E-005	0,151460237	38,1632093337	0,033223038	8,37115917
Pouteria glomerata	BronxA_055	0,5823161689	0,3388195129	3,4200542005	9,4560419836	0,0375286666	0,086371278	5483,55066495	1157,7922929057	0,0001823636	0,1144191144	28,8300130755	0,0421123284	10,6109803957
Pouteria glomerata	BronxA_055	0,5942308997	0,2694407453	3,3533389687	11,1846826829	0,0443892094	0,0562897315	3573,72961823	1776,5229538478	0,0002798197	0,0966563522	24,3543564703	0,0391417195	9,8624804964
Pouteria glomerata	BronxA_055	0,6279145733	0,4269426633	3,4131338321	9,8733294491	0,0391847763	0,0689405052	4376,90354724	1450,5260691959	0,000228472	0,1078982467	27,1869598081	0,037409885	9,4261127625
Pouteria glomerata	BronxA_055	0,6123321414	0,3955104492	3,3871069182	10,9215888679	0,0433450558	0,0486404258	3088,08953227	2055,9030530905	0,0003238248	0,09244592	23,293460151	0,0416066708	10,4835706063
Pouteria glomerata	BronxA_055	0,5724226663	0,3360525228	3,5143165856	8,6992621995	0,0345251969	0,1309538685	8314,0158327	763,6276891197	0,0001202788	0,1369349645	34,503298135	0,0361512802	9,1089839867
Pouteria glomerata	BronxA_055	0,6127429873	0,4363263118	3,3970588235	8,9301919158	0,0354416992	0,1081478931	6866,10716964	924,6597148506	0,0001456429	0,1294915554	32,6277934845	0,0343551053	8,6564044851
Bowdichia nitida	BronxA_056	0,659577353	0,4017080056	3,4577936579	7,9403752003	0,0315133641	0,1104575622	7012,74373682	905,3250676056	0,0001425975	0,1371611441	34,5602882798	0,0415116762	10,4596349567
Bowdichia nitida	BronxA_056	0,6571607537	0,4488569587	3,3126829268	8,1183161879	0,0322195674	0,0988659629	6276,81480825	1011,4704498342	0,0001593165	0,1321420256	33,2956285041	0,0375141731	9,4523900738
Bowdichia nitida	BronxA_056	0,6828770138	0,4335012315	3,2722807018	8,2301767145	0,0326635138	0,0985268172	6255,28308333	1014,952099374	0,0001598649	0,1326928158	33,4344102744	0,0353873258	8,916491548
Bowdichia nitida	BronxA_056	0,685333603	0,5128942207	3,2617273126	8,1203521352	0,0322276475	0,106167695	6740,38810401	941,9061038743	0,0001483594	0,139873547	35,2437283809	0,0349711472	8,8116276332
Bowdichia nitida	BronxA_056	0,6741986342	0,4655507138	3,2703252033	8,4927986803	0,0337057948	0,0933843648	5928,79841135	1070,8430709088	0,0001686682	0,1321799393	33,3051815666	0,0361345895	9,104778462
Bowdichia nitida	BronxA_056	0,6613479621	0,5078093539	3,396746498	7,8949464471	0,0313330687	0,1117863129	7097,10362768	894,5638996788	0,0001409026	0,1375065098	34,6473095525	0,0442771253	11,1564410193
Bowdichia nitida	BronxA_056	0,6663830667	0,4810620424	3,3867595819	8,4725975621	0,0336256216	0,0918529419	5831,57124148	1088,6967567983	0,0001714804	0,1304122889	32,8597893289	0,0349202187	8,7987952605
Bowdichia nitida	BronxA_056	0,6477357611	0,3793093922	3,3406414941	8,2337921663	0,0326778627	0,1004263647	6375,88179622	995,7544541359	0,0001568411	0,1335195584	33,6427233724	0,036530532	9,2045434845
Bowdichia nitida	BronxA_056	0,6245721935	0,4115476809	3,5553759095	8,2585050503	0,0327759419	0,0998143773	6337,0278631	1001,8596785084	0,0001578027	0,1279164708	32,2309217644	0,0492246093	12,4030511634
Bowdichia nitida	BronxA_056	0,6840989749	0,449127534	3,3187466235	7,8236901557	0,0310502703	0,1156298983	7341,12566413	864,828227726	0,0001362189	0,1447321982	36,4679554608	0,0407939089	10,2787801993
Bowdichia nitida	BronxA_056	0,6769976227	0,5090717603	3,4249329759	8,0508415745	0,0319517775	0,1103808943	7007,87623008	905,9538852006	0,0001426966	0,1399509699	35,2632365195	0,0389186816	9,806281971
Bowdichia nitida	BronxA_056	0,6445664491	0,4697084293	3,3868194842	8,2650980405	0,0328021078	0,0964182294	6121,41279297	1037,1482715423	0,000163361	0,1338930042	33,7368199516	0,0352775825	8,8888396976
Bowdichia nitida	BronxA_056	0,6522973443	0,3347745286	3,2792207792	9,1434574233	0,0362880966	0,0925740937	5877,35581487	1080,2158143203	0,0001701445	0,131405042	33,1099318308	0,0356561494	8,9842266203
Bowdichia nitida	BronxA_056	0,6795953279	0,5000110925	3,4329113924	8,1766044757	0,032450899	0,1033412224	6560,94064671	967,6680585119	0,0001524172	0,1367467765	34,4558806921	0,0354855593	8,941243282
Bowdichia nitida	BronxA_056	0,6474532438	0,4100482483	3,4002624672	8,0462571716	0,0319335831	0,1023938713	6500,79510403	976,6209511367	0,0001538273	0,1338516655	33,7264039143	0,0362492791	9,1336766116
Bowdichia nitida	BronxA_056	0,6806759428	0,4690079035	3,2932985205	7,9408498835	0,031515248	0,1085015041	6888,55727054	921,6462095475	0,0001451683	0,141210622	35,5806291726	0,0355066332	8,9465532506
Bowdichia nitida	BronxA_056	0,6652397114	0,4691564408	3,3679458239	8,117102847	0,0322147519	0,109067394	6924,48455736	916,8643016003	0,0001444151	0,1374199666	34,6255033841	0,0422720849	10,6512339832
Bowdichia nitida	BronxA_056	0,6685618144	0,4094565013	3,3111111111	8,5057971995	0,0337573826	0,1039589903	6600,16157407	961,9177691923	0,0001515114	0,1370673366	34,5366517512	0,0362770826	9,1406822397
Bowdichia nitida	BronxA_056	0,6620491619	0,447817667	3,3111009593	8,165529542	0,0324069454	0,101585753	6449,4891834	984,3900062625	0,000155051	0,1368685318	34,4865591943	0,0347891277	8,7657644724
Bowdichia nitida	BronxA_056	0,6479343757	0,429594728	3,4803761243	8,2249238677	0,0326426666	0,0963350415	6116,13134721	1038,043877281	0,000163502	0,1328587646	33,4762241506	0,0362632025	9,1371848803
Andira macrothrysa	BronxA_057	0,5968710678	0,3965677758	3,2193823216	12,3079394473	0,0488471347	0,03173602	2014,86046982	3150,9937252375	0,0004963123	0,0771549367	19,4406139681	0,0339535168	8,5552168278
Andira macrothrysa	BronxA_057	0,602333078	0,3818750701	3,1438496118	12,6348500621	0,0501445612	0,0306650899	1946,86912286	3261,0372331001	0,0005136452	0,0761420691	19,1854032334	0,0325901459	8,2116903164
Andira macrothrysa	BronxA_057	0,5994712871	0,3937381956	3,1048095635	11,6731439542	0,0463277901	0,0352680614	2239,10315721	2835,4266203296	0,0004466074	0,0818369808	20,6203416228	0,0326296363	8,2216406392
Andira macrothrysa	BronxA_057	0,611529259	0,4001228433	3,1329024121	11,0637892225	0,0439094135	0,0404692527	2569,31705286	2471,0117774579	0,0003892085	0,0830913885	20,9364128543	0,0393284469	9,9095299235
Andira macrothrysa	BronxA_057	0,5782702657	0,3312963948	3,1537807986	10,8661800923	0,0431251522	0,0429938701	2729,60028472	2325,9129672456	0,000366354	0,0867762852	21,8648907633	0,037434294	9,4322630618
Andira macrothrysa	BronxA_057	0,5940702531	0,3572347283	3,1296793152	12,0267572576	0,0477311929	0,0323576401	2054,32596143	3090,4602369984	0,0004867777	0,0785898752	19,8021732891	0,0323939681	8,1622596821
Andira macrothrysa	BronxA_057	0,5835394549	0,2972226158	3,1224821313	12,3531568036	0,0490265911	0,0330027526	2095,28294981	3030,0502842425	0,0004772625	0,0791757337	19,9497911672	0,0322953033	8,1373992685
Andira macrothrysa	BronxA_057	0,6055498687	0,3575454665	3,1391921397	12,5613564071	0,0498528832	0,0300442956	1907,45605707	3328,4188509121	0,0005242585	0,0761187781	19,1795346315	0,03253188	8,1970091458
Andira macrothrysa	BronxA_057	0,5964545527	0,3259426401	3,1453140942	11,3704697011	0,0451265516	0,0376839371	2392,48258293	2653,6505397838	0,0004179759	0,0810717386	20,427524685	0,0382503822	9,6378915738
Andira macrothrysa	BronxA_057	0,610886548	0,3595382219	3,1332296527	12,2879349336	0,0487677418	0,0319621387	2029,21632224	3128,7017692748	0,0004928011	0,077571324	19,5455304561	0,0325740865	8,2076438537
Andira macrothrysa	BronxA_057	0,6056373882	0,371514872	3,088923761	12,2733497622	0,0487098569	0,0315931475	2005,78976214	3165,2433457743	0,0004985567	0,0777237486	19,5839366631	0,0327203666	8,2445018186
Andira macrothrysa	BronxA_057	0,5912343501	0,3380712281	3,0959429825	12,2353660037	0,0485591088	0,0313994828	1993,49434832	3184,7658374293	0,0005016317	0,0777527571	19,591245875	0,0328780364	8,2842296375
Andira macrothrysa	BronxA_057	0,5989565239	0,3562921738	3,3191192865	10,8410506579	0,0430254198	0,0448439891	2847,06087323	2229,9532677055	0,0003512394	0,0885649181	22,3155699163	0,0393721138	9,9205326228
Andira macrothrysa	BronxA_057	0,607930841	0,3670294726	3,1640638119	10,7907806301	0,0428259106	0,0430163083	2731,02484344	2324,6997232144	0,0003661629	0,084628898	21,3238168259	0,039421806	9,9330534725
Andira macrothrysa	BronxA_057	0,5972693724	0,3646430582	3,1435587458	12,1731719764	0,0483122763	0,0320217266	2032,99944424	3122,8797015296	0,000491884	0,0779041805	19,6293998229	0,0323148732	8,1423302498
Andira macrothrysa	BronxA_057	0,6125640722	0,4035571427	3,1445110324	11,7215345763	0,0465198403	0,0352252841	2236,38731283	2838,8699315164	0,0004471497	0,0793374079	19,9905279774	0,0364342471	9,1802827297
Andira macrothrysa	BronxA_057	0,5685630038	0,2746657024	3,0784946237	13,6719676336	0,0542606215	0,0286732293	1820,40962061	3487,5736898742	0,0005493269	0,0740074938	18,6475574868	0,0328470561	8,2764235816
Apuleia leiocarpa	BronxA_062	0,700996922	0,5115077397	3,3368283093	6,9050755107	0,0274045184	0,1440190969	9143,50270915	694,3523614046	0,0001093673	0,168098603	42,3555535151	0,0302372982	7,6188467947
Apuleia leiocarpa	BronxA_062	0,6913158843	0,4872924326	3,4374176548	7,1587182924	0,0284111632	0,1342663386	8524,31835621	744,7883141309	0,0001173114	0,1616398064	40,7281401892	0,0321007985	8,0883901786
Apuleia leiocarpa	BronxA_062	0,6737180047	0,4768447534	3,4797008547	7,5562944328	0,0299890435	0,1253366381	7957,38839683	797,8513025928	0,0001256694	0,1528071632	38,5025923044	0,0444698053	11,2049903238
Apuleia leiocarpa	BronxA_062	0,6497549557	0,3410715599	3,5258019526	7,3091906688	0,0290083505	0,1402646042	8905,13699897	712,9382398445	0,0001122947	0,1631266689	41,1027827273	0,031807179	8,0144073161
Apuleia leiocarpa	BronxA_062	0,6884181025	0,4631257548	3,4929424539	7,684406778	0,0304974894	0,1107249605	7029,72035347	903,1387279166	0,0001422532	0,1471732923	37,0830342732	0,034536275	8,702053536
Apuleia leiocarpa	BronxA_062	0,675434482	0,4783118042	3,4547491039	7,1163043317	0,0282428328	0,1443418752	9163,99530253	692,7996455712	0,0001091227	0,1649571218	41,5639991982	0,0402089917	10,1313994871
Apuleia leiocarpa	BronxA_062	0,6817401443	0,5107278401	3,3558106169	6,9206251772	0,0274662312	0,1536019986	9751,90319247	651,0331955044	0,0001025441	0,1705714864	42,97864224	0,0355201243	8,9499525724
Apuleia leiocarpa	BronxA_062	0,7030872301	0,4534250198	3,2218181818	7,4689884149	0,0296425478	0,140833602	8941,26160714	710,0578169564	0,000111841	0,1637927288	41,2706088403	0,0300070238	7,5608248862
Apuleia leiocarpa	BronxA_062	0,6931534805	0,400956906	3,3526011561	6,9926349091	0,0277520198	0,1569511083	9964,53189112	637,1410887115	0,0001003559	0,1711697967	43,1293975929	0,0301677467	7,6013220086
Apuleia leiocarpa	BronxA_062	0,6532403123	0,4971206388	3,3430656934	7,9807580418	0,0316736335	0,1199809267	7617,36431205	833,4658075332	0,000131279	0,1496882526	37,7167250703	0,0371857532	9,369638609
Apuleia leiocarpa	BronxA_062	0,7081747961	0,5498782845	3,3243386243	6,6648178035	0,0264509957	0,170850075	10846,9512539	585,3084935101	9,22E-005	0,1815052359	45,7336027387	0,0313795226	7,9066513753
Apuleia leiocarpa	BronxA_062	0,6835401239	0,4972085844	3,423158791	7,4009455188	0,0293725025	0,12312934	7817,25117089	812,1541138761	0,0001279222	0,1552507466	39,1182983577	0,032425879	8,1703002266
Apuleia leiocarpa	BronxA_062	0,714589857	0,4984059896	3,3056516724	6,8291760518	0,0271032925	0,1520869015	9655,71251509	657,5188198398	0,0001035656	0,1718269775	43,2949864651	0,0289303753	7,2895433784
Apuleia leiocarpa	BronxA_062	0,694811787	0,4617144935	3,4547803618	8,1995481447	0,0325419567	0,1063645809	6752,88801923	940,1625911092	0,0001480848	0,1428339664	35,9896608374	0,033554554	8,4546907652
Diploon cuspidatum	BronxA_063	0,6195515838	0,5187902595	3,2209026128	7,8595055845	0,0311924128	0,1599692254	10156,1464924	625,1202365358	9,85E-005	0,1480227139	37,297061781	0,0416169354	10,486156952
Diploon cuspidatum	BronxA_063	0,6347539476	0,4028894823	3,3208530806	8,1210447269	0,0322303963	0,1269490693	8059,75862826	787,7174727527	0,0001240732	0,1449246573	36,5164490957	0,0367279823	9,2542947408
Diploon cuspidatum	BronxA_063	0,6503233765	0,4939302329	3,4654315409	8,5657035037	0,0339951358	0,1052125163	6679,74559202	950,4572607099	0,0001497063	0,1346208803	33,9202218118	0,0383126956	9,6535925818
Diploon cuspidatum	BronxA_063	0,6516331229	0,4452993557	3,1328244275	7,8395733152	0,0311133066	0,1458683519	9260,90844828	685,5496664383	0,0001079808	0,1522194379	38,3545040495	0,0401145114	10,1075934266
Diploon cuspidatum	BronxA_063	0,643317512	0,4346239922	3,3811494253	8,1151801347	0,0322071212	0,1224237992	7772,45770693	816,8346405982	0,0001286594	0,1428065084	35,9827422665	0,0399799311	10,073683432
Diploon cuspidatum	BronxA_063	0,6228686661	0,3798572903	3,2043010753	8,3762747168	0,0332433403	0,1117800317	7096,70484688	894,614167362	0,0001409105	0,1261140058	31,7767573668	0,0511462153	12,8872353623
Diploon cuspidatum	BronxA_063	0,6653798712	0,5524537382	3,2744945568	7,9458273733	0,0315350024	0,1381451176	8770,5747658	723,8764695737	0,0001140176	0,1574315289	39,6677867971	0,0366878146	9,2441737613
Diploon cuspidatum	BronxA_063	0,6788874729	0,4937868226	3,2966824645	8,0227010008	0,0318400946	0,1268982391	8056,53151773	788,032999519	0,0001241229	0,1472229263	37,0955404744	0,0374295155	9,4310590271
Diploon cuspidatum	BronxA_063	0,6662960753	0,5143446568	3,2970969734	7,5784782493	0,0300770856	0,1587048444	10075,8733101	630,1004887817	9,92E-005	0,1695239845	42,7147047602	0,0347095907	8,7457236522
Diploon cuspidatum	BronxA_063	0,6595690011	0,5050531338	3,5435406699	8,6956510481	0,0345108651	0,1064851829	6760,54481586	939,0977902739	0,0001479171	0,1345356491	33,8987462303	0,0395653328	9,9692177217
Diploon cuspidatum	BronxA_063	0,678202452	0,4227443073	3,2737896494	8,2980130601	0,0329327393	0,1287967161	8177,06226582	776,41731116	0,0001222933	0,1497989322	37,7446128421	0,0374673637	9,4405955724
Diploon cuspidatum	BronxA_063	0,6556402909	0,4691400404	3,419371458	7,9509827047	0,0315554626	0,1397894282	8874,96896519	715,3616787308	0,0001126765	0,152662753	38,4662054731	0,0356849379	8,9914804074
Diploon cuspidatum	BronxA_063	0,6402529386	0,5202639772	3,2223194748	8,1927650384	0,0325150362	0,1262261507	8013,86188224	792,2288642984	0,0001247838	0,1319268042	33,2413994752	0,0442263324	11,1436427995
Diploon cuspidatum	BronxA_063	0,6755870703	0,4118986482	3,9705882353	9,645211883	0,0382794347	0,0943877021	5992,49841346	1059,4600548216	0,0001668753	0,1274145697	32,1044584998	0,0467742501	11,7856378321
Diploon cuspidatum	BronxA_063	0,6693949988	0,5043011694	3,4664371773	8,223535902	0,0326371581	0,1224978753	7777,16066011	816,3406897584	0,0001285816	0,1440813322	36,3039577106	0,0362495037	9,1337332205
Diploon cuspidatum	BronxA_063	0,6704582686	0,4479666412	3,3276304534	8,2470652002	0,03273054	0,1339842472	8506,40889888	746,3563970496	0,0001175584	0,1482879573	37,3638947456	0,0374432732	9,4345255301
Diploon cuspidatum	BronxA_063	0,6330770396	0,4618504144	3,1659021407	7,1696849298	0,0284546871	0,2094920483	13300,2577604	477,3450869891	7,52E-005	0,164834809	41,5331802123	0,0399246756	10,0597607905
Diploon cuspidatum	BronxA_063	0,6584929647	0,4680987745	3,3964667215	8,1024262896	0,0321565043	0,1188804488	7547,49702861	841,1812119348	0,0001324943	0,1437978582	36,2325311902	0,0374327735	9,4318799461
Diploon cuspidatum	BronxA_063	0,6357447146	0,4984201138	3,2699570816	8,4104569701	0,0333790011	0,118664719	7533,80074814	842,7104604804	0,0001327351	0,1309131253	32,9859843161	0,0458170883	11,5444632
Brosimum guianensis	BronxA_064	0,6285923936	0,4692239268	3,7050328228	9,7687600241	0,0387697663	0,0663242782	4210,80419712	1507,7435094114	0,0002374843	0,1079508739	27,2002201845	0,0537112662	13,5335473917
Brosimum guianensis	BronxA_064	0,6116111315	0,4513885115	3,7007649884	10,2668381311	0,0407465138	0,0563438551	3577,16582542	1774,8164349857	0,0002795509	0,0984549635	24,8075498601	0,0517878851	13,0489159192
Brosimum guianensis	BronxA_064	0,6283303823	0,4253255703	3,6657110092	9,4588352416	0,0375397524	0,0718461904	4561,38006074	1391,8622463127	0,0002192319	0,1098294456	27,6735611044	0,054649761	13,7700185249
Brosimum guianensis	BronxA_064	0,6020509402	0,4047980924	3,7000422476	9,4591926776	0,0375411709	0,0668064942	4241,41918957	1496,8604643557	0,0002357701	0,1031173335	25,9823202466	0,0550894847	13,8808150319
Brosimum guianensis	BronxA_064	0,6770379717	0,4658472826	3,8072040154	8,7928173039	0,0348964937	0,0913747343	5801,21073189	1094,394427482	0,0001723778	0,1279400735	32,2368689199	0,0511246999	12,8818141363
Brosimum guianensis	BronxA_064	0,6511681112	0,5012387926	3,7486123959	9,465651576	0,0375668047	0,0720694765	4575,55607767	1387,5499698497	0,0002185527	0,1113259801	28,0506406444	0,0502500424	12,6614280171
Brosimum guianensis	BronxA_064	0,6415968286	0,5023417302	3,7228667182	9,095034201	0,036095917	0,0795177734	5048,43449448	1257,580484518	0,0001980812	0,1155638243	29,1184439213	0,0547166	13,7868598518
Brosimum guianensis	BronxA_064	0,5968695864	0,3661185577	3,7688338493	9,3759823362	0,0372109299	0,0747690282	4746,94555406	1337,4521837938	0,0002106618	0,1120000375	28,2204818965	0,055031343	13,8661651691
Brosimum guianensis	BronxA_064	0,568349108	0,3608179109	3,7198177677	10,7353094778	0,0426057595	0,0686438217	4358,06766779	1456,7953463743	0,0002294595	0,1088414622	27,424620406	0,053848441	13,5681111105
Brosimum guianensis	BronxA_064	0,6291119472	0,4350696577	3,877517176	9,6114395482	0,0381454007	0,065961289	4187,7586911	1516,0407191356	0,0002387912	0,1074383719	27,0710858221	0,0524860868	13,2248407778
Brosimum guianensis	BronxA_064	0,5891002615	0,4077757928	3,8416389812	10,3220170726	0,0409655053	0,0635799211	4036,57010179	1572,823594664	0,0002477351	0,1047145799	26,3847760498	0,0554577844	13,9736149674
Brosimum guianensis	BronxA_064	0,6322462063	0,4901182053	3,7795855123	10,1888455838	0,0404369809	0,0611415665	3881,76353448	1635,5485441667	0,0002576149	0,1028466245	25,9141101142	0,0490266151	12,3531628565
Brosimum guianensis	BronxA_064	0,6268383616	0,4620077871	3,7766345123	9,4394878442	0,0374629674	0,0677604893	4301,98655038	1475,7862729884	0,0002324507	0,1055375703	26,5921436858	0,0538369359	13,5652121852
Brosimum guianensis	BronxA_064	0,6573375696	0,516243195	3,703286385	9,3382576764	0,0370612102	0,0734401776	4662,57931866	1361,6524811079	0,0002144736	0,1129429199	28,4580585578	0,0529016783	13,3295567344
Brosimum guianensis	BronxA_064	0,6482602415	0,4197071953	3,8394366197	8,8894399045	0,0352799646	0,0944680677	5997,60067957	1058,5587532138	0,0001667333	0,1282855322	32,3239136247	0,0534788829	13,4749941291
Brosimum guianensis	BronxA_064	0,6141797643	0,4366111129	3,7167727443	10,0101885282	0,0397279357	0,0583616433	3705,27141931	1713,4541519765	0,0002698858	0,099723625	25,1272125901	0,0542950947	13,680653774
Brosimum guianensis	BronxA_064	0,5107933561	0,252575779	3,8126036484	10,0210806273	0,0397711637	0,0667194221	4235,8911448	1498,8139403499	0,0002360778	0,1012469376	25,5110393971	0,0780671402	19,6704605208
Brosimum guianensis	BronxA_064	0,6496235876	0,4937728702	3,7513183458	8,9422124433	0,0354894056	0,0820810457	5211,17185394	1218,3080649734	0,0001918954	0,1192660059	30,051277076	0,0527571947	13,2931514081
Brosimum guianensis	BronxA_064	0,6440314609	0,4673147483	3,8629664472	9,1128611458	0,0361666677	0,0818902567	5199,0590186	1221,146494954	0,0001923425	0,1194358274	30,0940667391	0,0537640548	13,5468484659
Brosimum guianensis	BronxA_064	0,612972554	0,4200521974	3,8001873244	10,075276154	0,0399862522	0,0601805792	3820,7522544	1661,6656288863	0,0002617286	0,1023772391	25,7958397623	0,0577034297	14,5394468578
Brosimum guianensis	BronxA_064	0,6393847492	0,4644948545	3,7820808039	9,7795279554	0,0388125016	0,0663068966	4209,70067045	1508,1387477749	0,0002375466	0,1075061467	27,0881629483	0,050145818	12,6351667489
Brosimum guianensis	BronxA_064	0,6457659322	0,5134790559	3,7613548884	9,9174860702	0,0393600228	0,0644246693	4090,2015853	1552,2004393244	0,0002444867	0,1060414389	26,719102718	0,0540530205	13,6196587123
Brosimum guianensis	BronxA_064	0,5939800497	0,3406715254	3,8146551724	11,1526440206	0,044262056	0,0552440407	3507,34067021	1810,1499952759	0,0002851163	0,0951660293	23,978842036	0,0604858416	15,2405270192
Brosimum guianensis	BronxA_064	0,5893865353	0,3501566967	3,823633157	10,3727936048	0,0411670246	0,0603688637	3832,7060829	1656,4830593056	0,0002609123	0,1023173096	25,7807394191	0,0611783801	15,4150249045
Brosimum guianensis	BronxA_064	0,6069574188	0,4128027429	3,7545180723	9,2680128186	0,0367824259	0,0678902413	4310,2242597	1472,9657472754	0,0002320065	0,1034701528	26,0712196027	0,0565753639	14,2552097949
Brosimum guianensis	BronxA_064	0,6329516483	0,4598837293	3,6911688312	9,1701003322	0,0363938357	0,0800653762	5083,20077285	1248,9793304141	0,0001967264	0,1159213797	29,2085366199	0,0546776279	13,7770401096
Brosimum guianensis	BronxA_064	0,6318146621	0,4441001604	3,8681533646	9,5948642869	0,0380796176	0,0703102603	4463,86673088	1422,267527325	0,000224021	0,1115237828	28,1004806946	0,0536802185	13,5257243518
Brosimum guianensis	BronxA_064	0,613070735	0,4427922746	3,6833265884	9,9621679717	0,0395373541	0,0604733066	3839,33696869	1653,6221616894	0,0002604616	0,1015929201	25,598216088	0,052038973	13,1121821629
Brosimum guianensis	BronxA_064	0,5933156428	0,3677621984	3,9791883455	10,8607393929	0,0431035595	0,0590841472	3751,1418419	1692,5013676402	0,0002665855	0,0999687041	25,1889648201	0,0547094724	13,7850639117
Brosimum guianensis	BronxA_064	0,5654436652	0,3405543058	3,7623492804	8,8475420494	0,0351136825	0,0785181134	4984,96795626	1273,5914760777	0,0002006031	0,1103896744	27,8147211031	0,065410339	16,4813452554
Brosimum guianensis	BronxA_064	0,580571473	0,3626824341	3,8246318608	9,4272775971	0,037414508	0,0669283802	4249,1575	1494,1344719813	0,0002353408	0,103994983	26,2034602754	0,0650660365	16,3945918724
Brosimum guianensis	BronxA_064	0,619308927	0,4664446975	3,8205916251	9,9516708668	0,0394956938	0,0585103141	3714,71024786	1709,1003803848	0,0002692	0,1002233704	25,2531326943	0,0563438881	14,1968851942
Brosimum guianensis	BronxA_064	0,6613084822	0,5122773378	3,681147541	9,1046377454	0,0361340311	0,0840533772	5336,391482	1189,720191827	0,0001873925	0,1206417677	30,3979257281	0,0499472994	12,5851463066
Hymenaea parvifolia	BronxA_065	0,5477841712	0,3164911456	3,1126805779	7,5444100183	0,0299418773	0,104290215	6621,19041507	958,8627270361	0,0001510302	0,1435111656	36,1602936935	0,0390985184	9,8515951987
Hymenaea parvifolia	BronxA_065	0,5706608908	0,217052586	3,3068406485	7,9629727627	0,0316030482	0,0913732216	5801,11469491	1094,4125450952	0,0001723807	0,1279653475	32,243237158	0,0491964639	12,395959403
Hymenaea parvifolia	BronxA_065	0,5573927338	0,2955603985	3,1537777778	7,9250306678	0,0314524655	0,0870706252	5527,95090658	1148,4929596726	0,0001808989	0,1293434735	32,5904815194	0,0375890593	9,4712590487
Hymenaea parvifolia	BronxA_065	0,591615157	0,3109835589	3,2364654636	8,0237043656	0,0318440767	0,0882066449	5600,07467038	1133,701436374	0,000178569	0,1313893635	33,1059813611	0,0384386327	9,6853247715
Hymenaea parvifolia	BronxA_065	0,5636143014	0,3092595009	3,2358855375	7,6035090264	0,0301764264	0,1022683115	6492,82354527	977,8199967022	0,0001540162	0,141802337	35,7297227003	0,0381395884	9,6099750256
Hymenaea parvifolia	BronxA_065	0,574801661	0,3090587701	3,1919032597	7,9238319588	0,0314477081	0,0912144947	5791,03741967	1096,3169873614	0,0001726806	0,132583135	33,4067741852	0,0371472241	9,3599304807
Hymenaea parvifolia	BronxA_065	0,5520034581	0,2802074615	3,250222618	7,7566145759	0,0307840641	0,0965443668	6129,42101742	1035,7932143295	0,0001631475	0,1374262701	34,62709168	0,0449518828	11,3264586635
Hymenaea parvifolia	BronxA_065	0,5596029959	0,2652038058	3,2692930383	8,0622884296	0,0319972072	0,0840400383	5335,54462571	1189,9090239155	0,0001874223	0,1257942566	31,6961906272	0,0439773201	11,0808995523
Hymenaea parvifolia	BronxA_065	0,5441936737	0,1759198524	3,0929899857	8,1236647741	0,0322407946	0,096376281	6118,74956568	1037,599697368	0,0001634321	0,1354794709	34,1365596003	0,0386782702	9,7457058884
Hymenaea parvifolia	BronxA_065	0,561728149	0,3335203371	3,1942257218	7,7611644818	0,0308021215	0,099728702	6331,58849334	1002,7203606665	0,0001579382	0,138775156	34,9669684386	0,0389690605	9,8189758865
Hymenaea parvifolia	BronxA_065	0,54882935	0,2530268196	3,2492299076	7,9819175359	0,0316782352	0,0917746408	5826,6000513	1089,6256207289	0,0001716267	0,13332659	33,5941014133	0,0424933185	10,706977889
Hymenaea parvifolia	BronxA_065	0,5626966304	0,2953953041	3,1514008621	8,0522556058	0,0319573894	0,088986744	5649,60170181	1123,762883245	0,0001770036	0,1305386594	32,8916307058	0,0391773692	9,8714630948
Hymenaea parvifolia	BronxA_065	0,575150669	0,3147430714	3,1473616474	7,5830571664	0,0300952581	0,1010448236	6415,14659036	989,6598009429	0,0001558811	0,140537577	35,411043015	0,0377236421	9,5051696655
Hymenaea parvifolia	BronxA_065	0,5522728924	0,3226984302	3,1168796592	8,0021224646	0,0317584235	0,0880144687	5587,87376591	1136,1768292518	0,0001789589	0,1319679136	33,2517577522	0,0372617628	9,3887906339
Hymenaea parvifolia	BronxA_065	0,5644218335	0,2570762278	3,1018518519	9,1788267262	0,0364284686	0,0865454884	5494,6109589	1155,4617324319	0,0001819965	0,1216488072	30,6516679497	0,0372914383	9,3962679208
Hymenaea parvifolia	BronxA_065	0,5627624672	0,3031178657	3,23391494	7,9929689518	0,0317220955	0,0920121813	5841,68104943	1086,8126218952	0,0001711836	0,1324961132	33,3848474172	0,0361841706	9,1172713301
Hymenaea parvifolia	BronxA_065	0,5608703524	0,2654529222	3,115684692	8,0406823836	0,0319114582	0,084002077	5333,13452773	1190,4467559581	0,000187507	0,1269292569	31,9821749567	0,0367269319	9,2540300775
Schizolobium amazonicum	BronxA_066_a_	0,6097882888	0,4108403496	3,6450381679	9,476428539	0,0376095758	0,0938105207	5955,85425181	1065,978519489	0,000167902	0,1225746045	30,8849397284	0,0321275157	8,0951220727
Schizolobium amazonicum	BronxA_066_a_	0,605403544	0,4489283319	3,6106958022	10,1282823484	0,0401966206	0,083130131	5277,77631342	1202,9332659418	0,0001894737	0,1181005338	29,7576148072	0,03233841	8,1482607956
Schizolobium amazonicum	BronxA_066_a_	0,5923462163	0,3805202187	3,5494940607	8,9030355553	0,0353339224	0,0962074894	6108,03330198	1039,4201183486	0,0001637188	0,1196278988	30,1424626802	0,0347625393	8,7590650224
Schizolobium amazonicum	BronxA_066_a_	0,6381529095	0,4852207251	3,5492097701	9,5511635651	0,0379061804	0,0818357011	5195,59538032	1221,9605709987	0,0001924707	0,1175261519	29,6128886642	0,0324319002	8,171817378
Schizolobium amazonicum	BronxA_066_b_	0,6413299593	0,4607508055	3,5677243262	9,2239639564	0,036607607	0,0941181394	5975,38438356	1062,4944422141	0,0001673533	0,1231322645	31,0254524783	0,0318793902	8,0326022598
Schizolobium amazonicum	BronxA_066_b_	0,6124189349	0,4170543006	3,6246540881	9,2772405217	0,0368190483	0,0823276407	5226,8277056	1214,6588820626	0,0001913206	0,1148861975	28,9477033087	0,0337343221	8,4999866584
Schizolobium amazonicum	BronxA_066_b_	0,5816468305	0,3962852302	3,6904696512	9,9825171153	0,0396181148	0,0633096956	4019,41399494	1579,536894089	0,0002487925	0,0987733449	24,8877719313	0,0359465844	9,0574070904
Hymenaea parvifolia	BronxA_068	0,5541027462	0,2820620502	3,1896728016	8,6652778701	0,0343903215	0,0795083601	5047,83686099	1257,7293744735	0,0001981047	0,1198835799	30,2068862712	0,0404980485	10,2042326864
Hymenaea parvifolia	BronxA_068	0,5521822514	0,2992576684	3,2484146075	9,1985994781	0,0365069417	0,069137133	4389,38707578	1446,4007361448	0,0002278222	0,1124985308	28,3460865072	0,0445952201	11,2365908888
Hymenaea parvifolia	BronxA_068	0,5659349955	0,209894098	3,2325430335	8,8282495344	0,0350371153	0,0765252395	4858,44412139	1306,7584063964	0,0002058272	0,1165832741	29,3753131647	0,0525354873	13,2372881297
Hymenaea parvifolia	BronxA_068	0,5475829983	0,3199883517	3,1051903114	9,1486359693	0,036308649	0,0765510264	4860,08128323	1306,3182131378	0,0002057579	0,1178132841	29,6852369353	0,0422778343	10,6526826597
Hymenaea parvifolia	BronxA_068	0,5798783328	0,2740431927	3,3131346217	8,7423299793	0,0346961221	0,0790245855	5017,12291667	1265,4289725536	0,0001993174	0,1195601369	30,1253888204	0,0412013618	10,3814454977
Hymenaea parvifolia	BronxA_068	0,539542435	0,2308311637	3,2233883059	9,0078419764	0,0357498728	0,0732606566	4651,18186672	1364,9891317017	0,0002149991	0,1163080666	29,3059695424	0,0406186901	10,2346305724
Hymenaea parvifolia	BronxA_068	0,5662243893	0,3007339669	3,322558616	9,1671241007	0,0363820238	0,0717296389	4553,98042337	1394,1238449418	0,0002195881	0,1150976688	29,0009874159	0,0397117613	10,0061130927
Hymenaea parvifolia	BronxA_068	0,5500596944	0,2941321757	3,2684438934	8,6055405823	0,0341532392	0,0825120557	5238,53586652	1211,9441117542	0,000190893	0,1226484291	30,903541199	0,0404655423	10,1960421521
Hymenaea parvifolia	BronxA_068	0,5542554501	0,2614948104	3,2622582096	9,112279608	0,0361643597	0,0704921638	4475,41544371	1418,5973967035	0,0002234429	0,1143758409	28,8191095233	0,0433094251	10,9126110602
Hymenaea parvifolia	BronxA_068	0,5720445508	0,249448707	3,1514223195	9,1904860246	0,0364747414	0,066309067	4209,83846654	1508,089383496	0,0002375388	0,1119911017	28,2182303446	0,0417889828	10,5295074738
Hymenaea parvifolia	BronxA_068	0,536340401	0,2095519026	3,254965358	8,8982872162	0,0353150774	0,072755964	4619,13988071	1374,4577695355	0,0002164905	0,1163263361	29,3105728661	0,0412435737	10,3920815717
Hymenaea parvifolia	BronxA_068	0,5724032328	0,290306286	3,147826087	9,055945505	0,0359407837	0,0702566316	4460,4619481	1423,3531798959	0,000224192	0,1140135793	28,7278309969	0,0406454235	10,2413665468
Hymenaea parvifolia	BronxA_068	0,5586464961	0,1981669586	3,3269510422	8,956953673	0,0355479099	0,0718229134	4559,90224857	1392,3133329467	0,0002193029	0,1135613429	28,6138816759	0,0474702447	11,9610065505
Hymenaea parvifolia	BronxA_068	0,544193584	0,1740823421	3,1674565561	9,6751387443	0,0383982069	0,0676243309	4293,34210795	1478,7576992435	0,0002329188	0,1110491554	27,980889539	0,043584273	10,9818640637
Hymenaea parvifolia	BronxA_068	0,5504625514	0,1754257752	3,1291423002	9,2729806591	0,036802142	0,0662567268	4206,51548591	1509,2807143779	0,0002377265	0,1095439273	27,6016194718	0,042822021	10,789800578
Hymenaea parvifolia	BronxA_068	0,5722866103	0,2830266118	3,2590615341	9,3159301033	0,0369725976	0,0675136791	4286,31703125	1481,1813151792	0,0002333005	0,110409602	27,8197422458	0,0408979045	10,3049837988
Ocotea sp. 1	BronxA_069	0,5917719524	0,2662479191	3,3487064117	10,2067631161	0,0405080911	0,0731146586	4641,91273208	1367,7147900143	0,0002154284	0,1065117033	26,8375945209	0,0506951924	12,7735917744
Ocotea sp. 1	BronxA_069	0,6209843307	0,3555148522	3,5690376569	8,9445941221	0,0354988579	0,1098627715	6974,98158832	910,2264453643	0,0001433696	0,1369111671	34,4973019517	0,039595891	9,976917429
Ocotea sp. 1	BronxA_069	0,6121289851	0,4169615267	3,5123276222	9,5390178028	0,0378579769	0,0851184301	5404,0096959	1174,8336984741	0,0001850478	0,1201588048	30,276234283	0,0403801753	10,1745323675
Ocotea sp. 1	BronxA_069	0,60937079	0,4677462288	3,4316546763	10,4965882397	0,0416583346	0,0607752191	3858,50482755	1645,4074781244	0,0002591677	0,1019734768	25,6941043928	0,0405834339	10,2257471363
Ocotea sp. 1	BronxA_069	0,5807475861	0,283063345	3,4511627907	9,8516183361	0,0390986103	0,0933730222	5928,07829093	1070,9731528559	0,0001686887	0,1232625183	31,0582723239	0,0379231577	9,5554413136
Ocotea sp. 1	BronxA_069	0,6183690732	0,3651580183	3,6366989396	8,7414325844	0,0346925606	0,122184289	7757,25165161	818,4358304673	0,0001289116	0,1448751152	36,5039660472	0,0419078354	10,5594545889
Ocotea sp. 1	BronxA_069	0,6139669078	0,3785770236	3,378435518	9,1441802966	0,0362909656	0,1120537044	7114,07981212	892,4292199803	0,0001405663	0,1369828985	34,5153760055	0,0399563547	10,0677429198
Ocotea sp. 1	BronxA_069	0,5995214454	0,3480507435	3,3926858513	9,0142178112	0,0357751769	0,088420956	5613,68088261	1130,9536167752	0,0001781362	0,1195682876	30,1274425356	0,0422568752	10,6474016322
Ocotea sp. 1	BronxA_069	0,5804339643	0,3687301754	3,5654487407	11,1578786467	0,0442828309	0,0523757327	3325,23716684	1909,2811667499	0,0003007304	0,094966996	23,928691912	0,039642221	9,988591112
Ocotea sp. 1	BronxA_069	0,6077027627	0,4316456918	3,4891107078	9,7644477376	0,038752652	0,0811803618	5153,98911569	1231,8250107104	0,0001940245	0,1176219919	29,6370373382	0,0410490022	10,3430556731
Ocotea sp. 1	BronxA_069	0,5868919128	0,4010166536	3,3728991597	10,6934698927	0,0424397086	0,0588699132	3737,54052132	1698,6605660629	0,0002675556	0,1001675663	25,2390718234	0,0404806506	10,1998489716
Ocotea sp. 1	BronxA_069	0,5624968537	0,4104042515	3,5641025641	12,0782066738	0,0479353827	0,0388952904	2469,38913411	2571,0053591479	0,0004049585	0,0824377839	20,7717250846	0,0413989096	10,4312213281
Ocotea sp. 1	BronxA_069	0,5655414529	0,3771685578	3,5027692308	12,4103723452	0,0492536652	0,035035854	2224,36074431	2854,2189992609	0,0004495674	0,078798948	19,8548530514	0,0418440783	10,5433898073
Ocotea sp. 1	BronxA_069	0,5548798293	0,3128101989	3,5187349605	11,9656521535	0,047488682	0,0385466758	2447,25624936	2594,2574257513	0,0004086209	0,0824455022	20,7736698341	0,0440555145	11,1006020807
Ocotea sp. 1	BronxA_069	0,6325354903	0,4301118659	3,5557515879	9,2875511319	0,0368599686	0,0949217709	6026,40544405	1053,4990976944	0,0001659364	0,1269250157	31,9811063211	0,0402933493	10,1526549302
Ocotea sp. 1	BronxA_069	0,5832365821	0,3371515662	3,6128940642	9,1155735345	0,0361774325	0,0804567663	5108,04939503	1242,9035443179	0,0001957694	0,1132038589	28,5238069639	0,0497911917	12,5458120701
Ocotea sp. 1	BronxA_069	0,6221472633	0,4239655302	3,5340076735	9,2496047701	0,0367093689	0,0959594078	6092,28306784	1042,107306399	0,0001641421	0,126553577	31,8875154621	0,043352263	10,9234048421
Ocotea sp. 1	BronxA_069	0,6183681834	0,398775377	3,5567238517	8,9247503308	0,0354201029	0,1120556329	7114,2022508	892,4138608691	0,0001405639	0,1367439974	34,4551804363	0,0389318887	9,8096097479
Ocotea sp. 1	BronxA_069	0,6424791391	0,3834688485	3,5043742868	9,0041848713	0,0357353587	0,1006060133	6387,28734878	993,976370708	0,000156561	0,1298861958	32,7272304345	0,0405087803	10,206936764
Ocotea sp. 1	BronxA_069	0,5929472852	0,4140666972	3,5563502803	10,8062556604	0,0428873272	0,054497068	3459,91677327	1834,9611027237	0,0002890243	0,0962810338	24,2597880376	0,041746902	10,5189044359
Ocotea sp. 1	BronxA_069	0,614059712	0,4539348313	3,6205483769	9,1793041364	0,0364303633	0,0875957601	5561,29073774	1141,6077664359	0,0001798144	0,1206854235	30,4089256169	0,0430375188	10,8440992372
Ocotea sp. 1	BronxA_069	0,5906142727	0,4192821675	3,6186679175	9,7639593846	0,0387507138	0,0663609143	4213,1301556	1506,9111238289	0,0002373532	0,1031349898	25,98676908	0,0487829003	12,2917543998
Ocotea sp. 1	BronxA_069	0,5360438023	0,2601918799	3,4851190476	9,3468511069	0,0370953153	0,0777096664	4933,64117029	1286,8411946632	0,0002026901	0,1057741481	26,6517538507	0,057568375	14,5054173342
Ocotea sp. 1	BronxA_069	0,5990607394	0,3160343513	3,592663355	8,5869589673	0,0340794934	0,1029027148	6533,10062081	971,7916600576	0,0001530667	0,125595834	31,646194405	0,049959337	12,5881793923
Ocotea sp. 1	BronxA_069	0,5933315957	0,4250575153	3,5685308057	10,7530761959	0,0426762712	0,0534978599	3396,47892198	1869,2336515119	0,0002944226	0,0942503924	23,7481303696	0,0431921915	10,8830718695
Ocotea sp. 1	BronxA_069	0,6302649993	0,4239823632	3,5014398848	9,1291747104	0,0362314121	0,0978662118	6213,34247925	1021,803114641	0,000160944	0,1290938144	32,5275752927	0,0425234046	10,7145586482
Ocotea sp. 1	BronxA_069	0,608124781	0,4351111309	3,5568801778	10,679542046	0,0423844325	0,0572043256	3631,79548433	1748,1195527174	0,0002753459	0,0996587593	25,1108684803	0,0410892281	10,3531913257
Ocotea sp. 1	BronxA_069	0,6297423883	0,3832910489	3,5602040816	8,0287493505	0,031864099	0,1340501941	8510,59574519	745,9892218731	0,0001175006	0,1508791877	38,0168032082	0,0420338671	10,5912106078
Ocotea sp. 1	BronxA_069	0,5703565052	0,3469045741	3,5202548383	12,5648150242	0,0498666096	0,0340493671	2161,73053987	2936,9121546428	0,0004625923	0,0777607192	19,5932520934	0,0419490322	10,5698348865
Apuleia leiocarpa	BronxA_070	0,619147354	0,4049415003	3,41452889	9,2199375735	0,0365916272	0,0768335704	4878,01947098	1301,5144230934	0,0002050012	0,1175404427	29,6164895092	0,0450947231	11,3624499025
Apuleia leiocarpa	BronxA_070	0,6375465264	0,4465732478	3,4422735346	8,8450704231	0,0351038732	0,0794359512	5043,23975639	1258,8758425752	0,0001982852	0,1216554124	30,6533322546	0,0430853729	10,8561569444
Apuleia leiocarpa	BronxA_070	0,6156747802	0,4322527251	3,4803301238	8,8562655595	0,0351483039	0,0882997675	5605,98685	1132,505813428	0,0001783807	0,1249674945	31,4878726299	0,0496837545	12,5187412934
Apuleia leiocarpa	BronxA_070	0,6466736066	0,4462707253	3,5518638574	8,7563194827	0,0347516429	0,0858617363	5451,20081365	1164,6631475648	0,0001834458	0,1268722778	31,967818026	0,044959751	11,3284412052
Apuleia leiocarpa	BronxA_070	0,6322251347	0,4657296915	3,5211267606	8,7847423115	0,034864446	0,0878495328	5577,40229428	1138,3099806387	0,0001792949	0,1277819337	32,1970226587	0,0450942229	11,3623238752
Apuleia leiocarpa	BronxA_070	0,6131900579	0,4076202631	3,310177706	9,1756311237	0,036415786	0,109978986	6982,3598282	909,2646116557	0,0001432181	0,139530991	35,1574150542	0,0460983953	11,6153437046
Apuleia leiocarpa	BronxA_070	0,614322657	0,4215345599	3,4529230769	8,9929046992	0,0356905905	0,086373068	5483,66431136	1157,7682981903	0,0001823598	0,1236421954	31,1539390102	0,0441582194	11,1264804763
Apuleia leiocarpa	BronxA_070	0,6367935652	0,4711834181	3,4024650391	9,0740305113	0,0360125586	0,0767478347	4872,57627294	1302,968356366	0,0002052302	0,1199574017	30,225487033	0,0468893295	11,814634195
Apuleia leiocarpa	BronxA_070	0,6124426572	0,4494092379	3,3652028905	9,7573783471	0,0387245953	0,0754924093	4792,87166667	1324,6364891796	0,0002086432	0,1157037881	29,1537103766	0,0460562365	11,6047210133
Apuleia leiocarpa	BronxA_070	0,6028680611	0,4053565947	3,4425099746	9,3292695604	0,0370255386	0,0726023504	4609,38723925	1377,365877088	0,0002169486	0,116159621	29,2685659301	0,0453101	11,4167181135
Apuleia leiocarpa	BronxA_070	0,6260986847	0,3979463214	3,3735564459	9,1629532002	0,0363654705	0,0764329925	4852,58753506	1308,3355326909	0,0002060756	0,1176746694	29,6503103945	0,0479263314	12,0759260203
Apuleia leiocarpa	BronxA_070	0,6204758564	0,3956451066	3,437357631	9,7422118008	0,0386644031	0,0738225125	4686,85304566	1354,6003332706	0,0002133628	0,1171491849	29,5179048587	0,0421677799	10,624952404
Apuleia leiocarpa	BronxA_070	0,6503506657	0,4294672504	3,4064826982	8,5516377954	0,0339393125	0,0962817838	6112,75011466	1038,6180652791	0,0001635925	0,1334050427	33,6138690338	0,0440592527	11,1015439773
Apuleia leiocarpa	BronxA_070	0,5957740034	0,3515159904	3,450928382	9,4276463317	0,0374159714	0,0722278164	4585,60877565	1384,5081445565	0,0002180736	0,1122938684	28,2945180286	0,0441653141	11,1282681137
Apuleia leiocarpa	BronxA_070	0,6086773149	0,4250903503	3,5425271264	8,2760599777	0,032845613	0,1102236302	6997,89182801	907,2464756072	0,0001429002	0,1362689528	34,3354841661	0,0501218695	12,6291324844
Apuleia leiocarpa	BronxA_070	0,6325315968	0,4408947211	3,7153583618	8,0746538838	0,0320462826	0,1306659788	8295,73825393	765,3101512257	0,0001205438	0,1442781882	36,3535592272	0,0575009513	14,4884286834
Apuleia leiocarpa	BronxA_071	0,6133956177	0,4479195111	3,4148148148	9,6284819691	0,0382130378	0,0660003293	4190,23728614	1515,1439558369	0,00023865	0,1097576934	27,6554817917	0,0384715464	9,6936179823
Apuleia leiocarpa	BronxA_071	0,6231869119	0,4045286938	3,4753673293	8,6583925324	0,0343629954	0,0932580606	5920,77959395	1072,2933689528	0,0001688967	0,1290786312	32,5237495987	0,0361508862	9,1088847045
Apuleia leiocarpa	BronxA_071	0,6402902303	0,4180779134	3,4282103135	8,1845744122	0,0324825297	0,1118297711	7099,86270434	894,2162633289	0,0001408478	0,1404175694	35,3808048843	0,0417910662	10,5300324163
Apuleia leiocarpa	BronxA_071	0,5992212958	0,3600053189	3,3033033033	10,6740295391	0,0423625547	0,0491461409	3120,19643555	2034,7477566758	0,0003204926	0,0952678161	24,0044891005	0,0374870934	9,4455668396
Apuleia leiocarpa	BronxA_071	0,5900968205	0,4012908733	3,4387855044	8,6659164926	0,0343928561	0,1048271966	6655,28236748	953,9509140388	0,0001502566	0,1318163412	33,2135662755	0,05236398	13,1940736977
Apuleia leiocarpa	BronxA_071	0,5948298359	0,3706587969	3,3727598566	9,6618446518	0,038345446	0,0754270606	4788,722798	1325,7841318942	0,0002088239	0,1142671244	28,791716385	0,0405737912	10,2233174705
Apuleia leiocarpa	BronxA_071	0,5960753917	0,3892257911	3,2961865244	11,0380462195	0,0438072459	0,0434625676	2759,35701045	2300,830473755	0,0003624033	0,0902857807	22,7491730853	0,041448262	10,4436565576
Apuleia leiocarpa	BronxA_071	0,5710021237	0,3264612563	3,266469282	11,6786015512	0,0463494499	0,0363647021	2308,7268233	2749,9194073352	0,0004331392	0,0832073771	20,9656383249	0,0414531624	10,4448913045
Dipteryx ferrea	BronxA_072	0,6031037259	0,4071166348	3,4055896387	10,3729675629	0,041167715	0,0572928132	3637,41339646	1745,4196170829	0,0002749206	0,1021948323	25,7498790151	0,0392510069	9,8900174891
Dipteryx ferrea	BronxA_072	0,5616346646	0,3221404469	3,4237579931	9,2120751323	0,0365604232	0,0821243088	5213,91854775	1217,6662599297	0,0001917943	0,1166583393	29,3942272376	0,0457399585	11,5250289035
Dipteryx ferrea	BronxA_072	0,5489961706	0,2667510484	3,3392184091	10,5872505074	0,0420181505	0,0531263385	3372,89172637	1882,3055148775	0,0002964815	0,0961528756	24,2274962147	0,0429962737	10,8337067682
Dipteryx ferrea	BronxA_072	0,5588688765	0,3671559834	3,4514880232	9,7305510586	0,0386181245	0,0690421803	4383,35871177	1448,3899482344	0,0002281356	0,1104789197	27,8372081192	0,0403144003	10,1579591432
Dipteryx ferrea	BronxA_072	0,569014087	0,3065654591	3,3815958816	9,9199850803	0,0393699408	0,0570896528	3624,5151254	1751,6309017808	0,000275899	0,1013479193	25,5364836007	0,0431465886	10,8715813854
Dipteryx ferrea	BronxA_072	0,5571953746	0,2032724526	3,2957957958	11,3007737762	0,0448499459	0,0566005463	3593,46266921	1766,7674001531	0,0002782831	0,0973389793	24,5263569869	0,0436721914	11,0040167355
Dipteryx ferrea	BronxA_072	0,5469228543	0,2488288386	3,473354232	9,4976746051	0,0376938961	0,0823457896	5227,97994449	1214,3911730806	0,0001912785	0,1135718169	28,6165208023	0,0526429577	13,2643672879
Dipteryx ferrea	BronxA_072	0,5493850223	0,2838124781	3,4054095122	10,2504601035	0,0406815135	0,0526538169	3342,89221136	1899,1975499678	0,0002991422	0,096091268	24,2119730463	0,0465872672	11,7385240257
Cedrela odorata	BronxA_075	0,6786302702	0,5199925437	3,3893536122	8,0673731335	0,0320173871	0,1100169708	6984,7714117	908,9506761813	0,0001431686	0,1451889241	36,5830359818	0,0319617497	8,0533542607
Cedrela odorata	BronxA_075	0,6453266828	0,4020400827	3,5207328833	8,3938976703	0,0333132814	0,1000631614	6352,82269843	999,368784395	0,0001574103	0,1345860094	33,9114354514	0,0446037486	11,2387398012
Cedrela odorata	BronxA_075	0,6357490039	0,4263992509	3,3671408903	9,1955872586	0,0364949869	0,0816488993	5183,73568367	1224,7562539918	0,0001929111	0,1233659448	31,0843325421	0,0354466217	8,9314322352
Cedrela odorata	BronxA_075	0,6022496413	0,3220195508	3,4040114613	9,2305407113	0,0366337084	0,0696708788	4423,2736002	1435,3199172059	0,0002260769	0,1120633703	28,2364397616	0,0436371832	10,9951957633
Cedrela odorata	BronxA_075	0,5904888296	0,3869636291	3,3779015785	11,7740558623	0,0467282842	0,0420261262	2668,16003444	2379,4722264352	0,0003747901	0,0889345097	22,4086953555	0,0462405365	11,651158815
Cedrela odorata	BronxA_075	0,6359813625	0,4594699326	3,3880102425	11,0814667076	0,043979571	0,0425584133	2701,95394672	2349,7116615686	0,0003701025	0,0895784853	22,5709569314	0,0425578222	10,7232307979
Cedrela odorata	BronxA_075	0,6513041757	0,4699720673	3,4220791168	9,8570910384	0,0391203301	0,0595144544	3778,46123629	1680,2640812259	0,000264658	0,1040041615	26,2057729824	0,0419555411	10,5714749107
Cedrela odorata	BronxA_075	0,6490140276	0,459278095	3,5502970703	9,5396050953	0,0378603077	0,0660921302	4196,06555353	1513,0394453154	0,0002383185	0,1089471324	27,4512459559	0,0430487669	10,8469333906
Cedrela odorata	BronxA_075	0,6317379723	0,3269014759	3,3429242513	8,6320341559	0,0342583856	0,0929073778	5898,51540105	1076,340785089	0,0001695342	0,1323036372	33,3363495427	0,0370478911	9,3349016949
Cedrela odorata	BronxA_075	0,6577155357	0,4583895638	3,4748858448	8,9016304366	0,0353283458	0,0910199558	5778,68651112	1098,6601687796	0,0001730497	0,1292885972	32,5766544193	0,0340515333	8,5799139029
Cedrela odorata	BronxA_075	0,5490085928	0,1682276714	3,3947577442	7,7586684414	0,0307922154	0,1284217699	8153,25763403	778,6841754054	0,0001226504	0,1474449073	37,1514726949	0,0461686555	11,6330470672
Cedrela odorata	BronxA_075	0,6650933809	0,4033270656	3,2828282828	8,5568338529	0,0339599344	0,0964890391	6125,90836868	1036,3871471033	0,0001632411	0,1336600502	33,6781228958	0,0338249501	8,5228220747
Cedrela odorata	BronxA_075	0,5669986866	0,3098267253	3,2897286822	7,1419973254	0,0283448019	0,1457021812	9250,35858214	686,331523395	0,0001081039	0,1437157511	36,211842805	0,0562226556	14,1663384072
Cedrela odorata	BronxA_075	0,658097553	0,4863411089	3,415482474	10,9294996772	0,0433764518	0,0435724704	2766,33453106	2295,0270931939	0,0003614892	0,0902152255	22,7313954135	0,0426187288	10,7385773408
Cedrela odorata	BronxA_075	0,6454088606	0,4155959888	3,4415505754	8,5474323813	0,0339226223	0,0963183896	6115,07414977	1038,2233382807	0,0001635303	0,1349173368	33,994919506	0,0356325822	8,9782884366
Cedrela odorata	BronxA_075	0,6604651105	0,4223062949	3,4004424779	8,776534439	0,0348318711	0,0879926128	5586,48617586	1136,4590366427	0,0001790034	0,1280342063	32,2605874266	0,0370575168	9,3373270681
Cedrela odorata	BronxA_075	0,6321416089	0,410635837	3,4294403893	9,6001723323	0,0381006839	0,0646129814	4102,15716992	1547,6766088293	0,0002437742	0,1088950153	27,4381140939	0,0429264426	10,816111509
Cedrela odorata	BronxA_075	0,6583174146	0,4666344794	3,3852088321	8,949792177	0,0355194877	0,0846971707	5377,2647277	1180,676983399	0,0001859682	0,1263830335	31,8445438692	0,0353075655	8,8963944496
Cedrela odorata	BronxA_075	0,6334437587	0,3823472683	3,5836202656	8,9759322562	0,0356232311	0,0787847149	5001,89398026	1269,2817406127	0,0001999243	0,1199795377	30,231064615	0,0455690047	11,4819539282
Cedrela odorata	BronxA_075	0,5968753965	0,3484441718	3,4237668161	9,9552475055	0,0395098885	0,0862871479	5478,20939967	1158,9211427411	0,0001825414	0,1242550902	31,3083691817	0,0369957113	9,3217540346
Cedrela odorata	BronxA_075	0,6397246605	0,4197810629	3,3722610723	11,2373678553	0,0445983037	0,0417396666	2649,97325521	2395,8025558011	0,0003773623	0,08880568	22,3762343206	0,0442588135	11,1518270126
Cedrela odorata	BronxA_075	0,6462249678	0,4529544009	3,404085541	8,6004699442	0,0341331151	0,0936897277	5948,18532547	1067,352873226	0,0001681185	0,1308240254	32,9635339475	0,0352365293	8,878495582
Cedrela odorata	BronxA_075	0,6585754225	0,4645394931	3,4847446006	8,1613242228	0,0323902555	0,1064256328	6756,7640887	939,6232596356	0,0001479998	0,1403647706	35,3675012456	0,0331395365	8,3501194391
Pouteria coriaceae	BronxA_076	0,6205729742	0,3853060392	3,6113179449	8,7566587461	0,0347529894	0,1135714966	7210,4415995	880,5026169373	0,0001386878	0,1367506341	34,4568526929	0,0450028638	11,3393042537
Pouteria coriaceae	BronxA_076	0,6293879247	0,4861127412	3,4678059201	9,4627189997	0,037555166	0,0947973402	6018,50556919	1054,8819178843	0,0001661542	0,1290867574	32,5257971489	0,0328812118	8,2850297472
Pouteria coriaceae	BronxA_076	0,6311124141	0,446410716	3,5563909774	8,463908146	0,0335911355	0,1384455792	8789,65050869	722,3054763466	0,0001137702	0,1522634196	38,3655860531	0,0455803564	11,4848142013
Pouteria coriaceae	BronxA_076	0,6456225405	0,440730109	3,5143338955	9,3004917229	0,0369113265	0,1022398135	6491,01426456	978,0925505393	0,0001540591	0,1341642465	33,8051644601	0,0342890384	8,6397577122
Pouteria coriaceae	BronxA_076	0,6301066595	0,3878779435	3,6001313198	8,5366621109	0,0338798778	0,1301887224	8265,43813657	768,1156876079	0,0001209857	0,1463858261	36,884617608	0,0344289912	8,6750213955
Pouteria coriaceae	BronxA_076	0,6293383285	0,4015145069	3,5351839897	9,1512001078	0,0363188254	0,0993003904	6304,39579521	1007,0453860851	0,0001586195	0,1285760222	32,397107951	0,0438245865	11,042415508
Pouteria coriaceae	BronxA_076	0,608348696	0,4044419171	3,5368632708	9,1007443699	0,0361185792	0,101054419	6415,7557879	989,5658294235	0,0001558663	0,1293184533	32,5841772126	0,0454864467	11,4611519227
Pouteria coriaceae	BronxA_076	0,644757219	0,4607197693	3,473943662	9,0486381881	0,0359117828	0,1086369714	6897,15783588	920,4969421717	0,0001449873	0,1382813181	34,8425368346	0,0341063916	8,593736466
Pouteria coriaceae	BronxA_076	0,6494383526	0,4823033867	3,4790913784	9,3248904382	0,0370081589	0,1015701683	6448,49974119	984,5410486814	0,0001550748	0,1311020564	33,0335890191	0,034486039	8,6893956641
Pouteria coriaceae	BronxA_076	0,6475293459	0,4722051395	3,4626865672	9,4571863512	0,0375332083	0,0946754978	6010,77002638	1056,2394950678	0,000166368	0,1289950025	32,5026777992	0,033770811	8,5091807122
Pouteria coriaceae	BronxA_076	0,6514190977	0,4687535445	3,6214039125	10,0019115874	0,0396950866	0,1005207953	6381,87701377	994,8190295645	0,0001566937	0,1280103314	32,2545716945	0,0344512896	8,6806398936
Pouteria coriaceae	BronxA_076	0,6231016337	0,4632511295	3,3886223441	9,1776495435	0,0364237966	0,114365966	7260,88097128	874,3860039504	0,0001377243	0,138801932	34,9737151543	0,0319722098	8,0559898707
Pouteria coriaceae	BronxA_076	0,6166701661	0,4031270268	3,5049342105	8,724934057	0,034627082	0,1703926888	10817,9126617	586,8796408496	9,24E-005	0,1618722977	40,7867206685	0,0684689415	17,2520167558
Pouteria coriaceae	BronxA_076	0,6506321867	0,46758348	3,3835242771	9,4622111272	0,0375531504	0,1111771413	7058,42846626	899,4654727968	0,0001416746	0,1394430756	35,1352631475	0,0325899187	8,2116330641
Pouteria coriaceae	BronxA_076	0,6498735357	0,4951202029	3,4726159794	9,1841619724	0,0364496428	0,1021810109	6487,28099505	978,6554185726	0,0001541478	0,1347043376	33,9412504151	0,034853588	8,7820064127
Pouteria coriaceae	BronxA_076	0,6553036289	0,4945591101	3,5050395968	9,208312243	0,0365454892	0,1090092199	6920,7911923	917,3535974716	0,0001444922	0,1392529788	35,0873647406	0,0328348816	8,2733559822
Pouteria coriaceae	BronxA_076	0,6360522178	0,464048109	3,3479344729	9,3746329743	0,0372055746	0,1079070789	6850,8183242	926,7232609597	0,000145968	0,1362346609	34,3268436926	0,0345932281	8,7164039404
Pouteria coriaceae	BronxA_076	0,6431153986	0,4358315	3,4908436887	9,3788662904	0,0372223756	0,0948656624	6022,84322317	1054,1221915237	0,0001660345	0,1273353861	32,0845067323	0,0349812713	8,8141785865
Pouteria coriaceae	BronxA_076	0,6560335596	0,5166800805	3,4695652174	9,6191178961	0,0381758742	0,104000566	6602,80114128	961,5332283623	0,0001514509	0,1339090598	33,740865462	0,03228194	8,1340321294
Pouteria coriaceae	BronxA_076	0,6371243235	0,4816613423	3,513681592	9,2732149397	0,0368030718	0,0964540196	6123,68504563	1036,7634276264	0,0001633004	0,1302127855	32,8095207559	0,0342473482	8,6292530776
Pouteria coriaceae	BronxA_076	0,6309424607	0,382611733	3,485475793	9,1644730551	0,0363715024	0,1024040213	6501,43950916	976,5241511006	0,0001538121	0,1342248096	33,8204244614	0,0365752665	9,2158151911
Pouteria coriaceae	BronxA_076	0,6367971121	0,501019858	3,5476190476	9,2137360997	0,0365670151	0,1022714597	6493,02342171	977,789896213	0,0001540115	0,1340024736	33,7644027851	0,0339428258	8,5525230385
Pouteria coriaceae	BronxA_076	0,6139591004	0,4498478838	3,4562790698	9,6314161038	0,0382246827	0,0913797922	5801,53184843	1094,3338524189	0,0001723683	0,1223169924	30,8200295873	0,0340085678	8,5690879516
Pouteria coriaceae	BronxA_076	0,602695699	0,3648333546	3,4872021183	9,3292563278	0,0370254861	0,1107995747	7034,45746945	902,5305398743	0,0001421574	0,1355756732	34,160799553	0,035109402	8,8464634874
Pouteria coriaceae	BronxA_076	0,6178814472	0,3567465104	3,664622337	9,3020124724	0,036917362	0,0992701933	6302,47863794	1007,3517202277	0,0001586677	0,1300049892	32,7571626286	0,0412610279	10,3964794758
Pouteria coriaceae	BronxA_076	0,6466502963	0,5069604979	3,5090609555	9,2810883156	0,0368343193	0,0979504697	6218,69185501	1020,9241502324	0,0001608055	0,1311020987	33,0335996688	0,0330704926	8,3327225541
Pouteria coriaceae	BronxA_076	0,6347701975	0,4365507455	3,4957829116	8,3846844971	0,0332767166	0,107761793	6841,59440026	927,9726809574	0,0001461648	0,127808687	32,2037636613	0,0347563746	8,7575117074
Pouteria coriaceae	BronxA_076	0,6144105373	0,4158835033	3,6307519641	8,6614354953	0,0343750721	0,1160438685	7367,40786029	861,7430740907	0,0001357329	0,1370448263	34,5309798644	0,0473870905	11,9400543092
Pouteria coriaceae	BronxA_076	0,64410996	0,4941593819	3,4370402423	9,2535643834	0,0367250836	0,1044798461	6633,22973604	957,1223898899	0,0001507561	0,135076855	34,0351130715	0,0332611497	8,3807621323
Pouteria coriaceae	BronxA_076	0,6394793387	0,5203996749	3,5739579491	9,3255627575	0,0370108272	0,103975507	6601,21019122	961,764966381	0,0001514874	0,1346706616	33,9327651321	0,0334520211	8,4288557187
Pouteria coriaceae	BronxA_076	0,6317018814	0,3918553339	3,512345679	9,0652603749	0,0359777521	0,1145653294	7273,53817826	872,8644219643	0,0001374847	0,1392683295	35,0912326179	0,0350081188	8,8209433187
Pouteria coriaceae	BronxA_076	0,6545926961	0,4579534684	3,4353099731	9,3738802425	0,0372025872	0,1024828561	6506,44457914	975,7729617789	0,0001536938	0,1340910144	33,786712298	0,0334183283	8,4203661925
Pouteria coriaceae	BronxA_076	0,5738065107	0,2953408928	3,4106060606	10,5206898042	0,0417539877	0,0838472102	5323,30232927	1192,6455243241	0,0001878533	0,1168282398	29,4370368121	0,0338788554	8,5364045124
Pouteria coriaceae	BronxA_076	0,6008166856	0,360252334	3,4046345811	9,9439398864	0,0394650114	0,1103747717	7007,48752311	906,0041386688	0,0001427045	0,1330196259	33,5167561402	0,0336044208	8,4672556328
Pouteria coriaceae	BronxA_076	0,5838369939	0,3341630962	3,4733044733	9,6309311957	0,0382227582	0,1119661598	7108,52177303	893,1269960678	0,0001406762	0,1291713975	32,5471237811	0,0358430574	9,0313215571
Pouteria coriaceae	BronxA_076	0,6261538346	0,4176972494	3,5710678211	9,1718561099	0,0364008039	0,1107534337	7031,5280623	902,9065434113	0,0001422166	0,1397404843	35,2102007584	0,0343416175	8,6530059956
Pouteria coriaceae	BronxA_076	0,6503797537	0,5192917593	3,4946944749	9,2223824514	0,0366013304	0,1055451442	6700,86351923	947,4618725502	0,0001492345	0,1360461328	34,2793405407	0,0335712146	8,4588887093
Pouteria coriaceae	BronxA_076	0,6180965166	0,4557629135	3,5182866557	9,3245488005	0,0370068031	0,0968458572	6148,56207721	1032,5686913294	0,0001626397	0,1305534677	32,8953619345	0,0336250152	8,4724447747
Pouteria coriaceae	BronxA_076	0,6499095905	0,4745045084	3,4102564103	9,5207607668	0,0377855193	0,0971550286	6168,1907897	1029,2828017279	0,0001621221	0,1304508962	32,8695171435	0,0330666206	8,3317469314
Pouteria coriaceae	BronxA_076	0,6363554703	0,4752920143	3,4212792128	8,9115691305	0,03536779	0,1225951406	7783,33585417	815,6930160247	0,0001284796	0,1446007881	36,4348442402	0,0336601687	8,481302342
Pouteria coriaceae	BronxA_076	0,6297311583	0,4337136711	3,5954198473	9,2756809614	0,0368128588	0,0964004588	6120,28456915	1037,3394612433	0,0001633911	0,1295511079	32,6427988465	0,0378829065	9,5452992829
Pouteria coriaceae	BronxA_076	0,6357933293	0,4498218404	3,5653425446	9,4979416392	0,0376949559	0,0898364841	5703,55010684	1113,1335008359	0,0001753294	0,1243482962	31,3318541618	0,0347640282	8,7594401666
Clarisia racemosa	BronxA_077	0,562914846	0,3264216379	3,4273422562	7,5125759148	0,0298155357	0,258260254	16396,4598011	387,2063100608	6,10E-005	0,1807072431	45,5325337058	0,0492226772	12,4025643392
Clarisia racemosa	BronxA_077	0,654781729	0,4755437392	3,5080645161	7,0903389653	0,0281397828	0,2798571935	17767,6090378	357,3251012055	5,63E-005	0,2128622725	53,6345883493	0,036982198	9,3183491085
Clarisia racemosa	BronxA_077	0,5711985295	0,2255850694	3,5866302865	6,6457258638	0,0263752245	0,3627854955	23032,5716052	275,6449781842	4,34E-005	0,2352716184	59,281037719	0,0381570807	9,6143825389
Clarisia racemosa	BronxA_077	0,5914784806	0,4570948561	3,4564417178	7,5811844386	0,0300878257	0,3188244362	20241,5662885	313,6522444521	4,94E-005	0,2066061059	52,0582314139	0,0455826073	11,4853813764
Clarisia racemosa	BronxA_077	0,5477612581	0,2324911936	3,4971428571	7,7012082595	0,0305641703	0,3213793113	20403,7705216	311,1587973852	4,90E-005	0,1976991479	49,8139585152	0,0496496233	12,5101413157
Clarisia racemosa	BronxA_077	0,6153848274	0,3963547397	3,3361256545	7,336316041	0,0291160043	0,2767009389	17567,2243402	361,4010144509	5,69E-005	0,2034165212	51,2545565121	0,0382933951	9,6487294682
Clarisia racemosa	BronxA_077	0,5989284684	0,3045026279	3,7379844961	7,0328666183	0,0279116894	0,2645290495	16794,4538819	378,0303153816	5,95E-005	0,1957071499	49,3120377741	0,0494342534	12,4558748791
Clarisia racemosa	BronxA_077	0,6468122325	0,4194019269	3,2868217054	6,3933204563	0,0253734906	0,489209549	31058,997963	204,4113820152	3,22E-005	0,2627294048	66,1995350587	0,0358667739	9,0372973591
Clarisia racemosa	BronxA_077	0,5931221852	0,3950966939	3,5404454865	7,9607096659	0,0315940665	0,2077378217	13188,8852021	481,3759920049	7,58E-005	0,1770669112	44,6152847111	0,0364005717	9,1717975984
Clarisia racemosa	BronxA_077	0,6597930051	0,3890612475	3,3767741936	6,3321764893	0,0251308254	0,3633727223	23069,8535357	275,1995233864	4,33E-005	0,2361900723	59,5124591607	0,0359748773	9,0645360109
Clarisia racemosa	BronxA_077	0,5810091562	0,300920747	3,5908221797	7,8501172223	0,0311551527	0,205014548	13015,9896549	487,7702630325	7,68E-005	0,1766294179	44,5050501733	0,0353362077	8,9036114012
Clarisia racemosa	BronxA_077	0,6044073273	0,3706997835	3,4519230769	6,6560791129	0,026416314	0,3520602248	22351,6442585	284,0423113486	4,47E-005	0,2362863766	59,5367248115	0,0372116022	9,3761517421
Clarisia racemosa	BronxA_077	0,5650673717	0,2830388234	3,7145299145	7,1093248379	0,028215133	0,4007314774	25441,6909179	249,5436611555	3,93E-005	0,2166447238	54,5876469389	0,04775967	12,0339325943
Clarisia racemosa	BronxA_077	0,6281064683	0,4686194133	3,5165615142	7,5970440008	0,0301507684	0,226680238	14391,5037362	441,1500572836	6,95E-005	0,1932381867	48,6899367958	0,0370658482	9,3394263213
Clarisia racemosa	BronxA_077	0,5928178496	0,4095994197	3,6872770511	6,9417544235	0,0275500879	0,3332717814	21158,801176	300,0554069588	4,73E-005	0,2091693874	52,7040976021	0,0470656073	11,8590506698
Clarisia racemosa	BronxA_077	0,5975762648	0,378009426	3,5144927536	8,8610676232	0,0351673621	0,1531496327	9723,18332702	652,9561856556	0,000102847	0,1588183613	40,0172248917	0,0384147677	9,6793115557
Clarisia racemosa	BronxA_077	0,5347873176	0,2899229294	3,5741324921	9,6778844721	0,038409104	0,1524228433	9677,04083145	656,0696403169	0,0001033374	0,1374719748	34,6386078242	0,0619559731	15,6109538628
Clarisia racemosa	BronxA_077	0,5945993139	0,4044161727	3,4443231441	7,521950535	0,0298527412	0,2710189735	17206,4870044	368,9778567811	5,81E-005	0,1920567753	48,3922583355	0,0358272384	9,0273356514
Clarisia racemosa	BronxA_077	0,615505936	0,3792581664	3,5552208835	7,1805895698	0,0284979649	0,2512971902	15954,387919	397,9352094138	6,27E-005	0,2008535759	50,6087750415	0,0369103924	9,3002563557
Clarisia racemosa	BronxA_077	0,6095116836	0,4444730483	3,46	8,2202255639	0,0326240202	0,2102243571	13346,75068	475,6822727765	7,49E-005	0,1883117124	47,4486204383	0,0364599821	9,1867671459
Clarisia racemosa	BronxA_077	0,629467908	0,4512389534	3,5203955501	7,307691679	0,0290024014	0,2411288975	15308,8220619	414,7159508403	6,53E-005	0,2002341557	50,4527006495	0,0359872322	9,0676490613
Clarisia racemosa	BronxA_077	0,6357775132	0,3938469876	3,4767759563	6,7773070461	0,0268974373	0,3545528087	22509,8937362	282,0454317573	4,44E-005	0,2332955488	58,7831304144	0,0370153547	9,3267035368
Clarisia racemosa	BronxA_077	0,6245047212	0,4513479286	3,4035989717	7,4390315315	0,0295236564	0,3172870521	20143,9606533	315,1720164119	4,96E-005	0,2139797748	53,9161637279	0,0390311186	9,8346125658
Clarisia racemosa	BronxA_077	0,5849482087	0,3483564596	3,2372881356	6,5186767614	0,0258709984	0,383668545	24358,3972998	260,641643187	4,11E-005	0,2295335752	57,8352315572	0,045698689	11,5146303109
Clarisia racemosa	BronxA_077	0,6351324247	0,4439333406	3,5152905199	6,4630546373	0,0256502481	0,3308945908	21007,8777966	302,2110447845	4,76E-005	0,2380595953	59,9835200719	0,0346295074	8,7255451716
Clarisia racemosa	BronxA_077	0,5630157297	0,3443983759	3,5200746966	7,9135685452	0,0314069752	0,242043755	15366,9046484	413,1484409432	6,51E-005	0,1697849975	42,7804718113	0,0521437701	13,138587731
Eschweilera sp.	BronxA_078	0,6329489338	0,3742058394	3,5750165235	5,8464275631	0,0232030094	0,1890917345	12005,080049	528,8438454141	8,33E-005	0,1758286881	44,3032914968	0,0542912878	13,6796945671
Eschweilera sp.	BronxA_078	0,6621984322	0,3899272501	3,5273058252	6,7388322211	0,0267447404	0,1351634067	8581,271525	739,8452174733	0,0001165328	0,1564338275	39,4163974852	0,0419705794	10,5752641053
Eschweilera sp.	BronxA_078	0,6673020216	0,3830045425	3,5160493827	6,8921049616	0,0273530416	0,130009947	8254,08802256	769,1719158128	0,0001211521	0,1525062595	38,426774059	0,0403087491	10,1565352078
Eschweilera sp.	BronxA_078	0,6559216867	0,4101132851	3,3546511628	6,4336321405	0,0255334776	0,1496201946	9499,10591275	668,3589756691	0,0001052731	0,1641258094	41,3545346592	0,0379952026	9,5735943646
Eschweilera sp.	BronxA_078	0,6760423196	0,4420741448	3,4293006636	6,7459424598	0,0267729591	0,1402988289	8907,30986682	712,7643241962	0,0001122673	0,1577966077	39,7597751715	0,0537995431	13,5557903858
Eschweilera sp.	BronxA_078	0,6502736503	0,4069597491	3,6561743341	5,6689577106	0,0224986759	0,2170413558	13779,5491547	460,7416851129	7,26E-005	0,1935086231	48,7580782706	0,0457027839	11,5156620859
Eschweilera sp.	BronxA_078	0,6601293592	0,4550140816	3,6896112173	6,2332528622	0,0247382223	0,1820718318	11559,3995771	549,2337776971	8,65E-005	0,1803563626	45,4441228686	0,0523468331	13,1897532217
Eschweilera sp.	BronxA_078	0,664134533	0,3965020681	3,3790960452	6,2342619063	0,0247422269	0,156859384	9958,70849073	637,5136598836	0,0001004146	0,167538542	42,2144357826	0,0404048071	10,1807387968
Eschweilera sp.	BronxA_078	0,6508493563	0,4621731367	3,4879310345	6,3199907341	0,0250824632	0,1516389613	9627,27363248	659,4611247172	0,0001038716	0,1651031066	41,6007827711	0,0391595764	9,8669798919
Eschweilera sp.	BronxA_078	0,6858633535	0,4528977246	3,39	6,4122001539	0,0254484194	0,1503163089	9543,30090605	665,2638075754	0,0001047855	0,166588858	41,97514532	0,0404261204	10,1861090728
Eschweilera sp.	BronxA_078	0,6433717669	0,3194732667	3,4978070175	8,1158245892	0,0322096788	0,1066991491	6774,12912338	937,214597179	0,0001476205	0,1274701897	32,1184729857	0,043205068	10,8863163503
Eschweilera sp.	BronxA_078	0,672345095	0,3491148877	3,3504340963	7,4746711735	0,0296651012	0,112563224	7146,4282582	888,3896218165	0,00013993	0,1404990519	35,4013359011	0,0401148093	10,1076684929
Eschweilera sp.	BronxA_078	0,6184213064	0,370251504	3,3901234568	9,4816157117	0,0376301624	0,0924110733	5867,00595803	1082,1213994045	0,0001704447	0,1235788422	31,137975998	0,0610226555	15,3757872152
Eschweilera sp.	BronxA_078	0,6632644752	0,4374621771	3,4342995169	6,5825782292	0,0261246073	0,1381472604	8770,71080755	723,8652415905	0,0001140158	0,156904489	39,5349893447	0,0413437235	10,4173161678
Eschweilera sp.	BronxA_078	0,6384104498	0,4914553113	3,5708582834	5,9999627003	0,023812352	0,1905556362	12098,0204257	524,7811190761	8,27E-005	0,1834552006	46,2249324293	0,0500900222	12,6211079452
Eschweilera sp.	BronxA_078	0,6621341504	0,419078064	3,4078110808	6,4807694749	0,0257205539	0,1454189097	9232,3742027	687,668475978	0,0001083145	0,1593459417	40,1501585317	0,0382458399	9,6367470571
Eschweilera sp.	BronxA_078	0,6883241966	0,4564653979	3,5036891294	6,5495359088	0,0259934706	0,1441168066	9149,70611987	693,8815973367	0,0001092931	0,1596396926	40,2241745079	0,0415324085	10,4648588272
Eschweilera sp.	BronxA_078	0,6572152433	0,4602634052	3,660944206	5,9139150075	0,0234708502	0,1835773556	11654,9824628	544,7294938371	8,58E-005	0,1776254304	44,7560139659	0,0420776363	10,6022390699
Eschweilera sp.	BronxA_078	0,6167547632	0,282602341	3,3454861111	7,8375376254	0,0311052275	0,1066278987	6769,60557051	937,8408581579	0,0001477191	0,1339458979	33,750147502	0,057233733	14,4210980773
Licania cuspidata	BronxA_084	0,6348356571	0,3813197623	3,5457552371	7,979572203	0,0316689272	0,1454530528	9234,54188304	687,5070553645	0,0001082891	0,1590737643	40,0815784119	0,039865378	10,0448196649
Licania cuspidata	BronxA_084	0,5811794125	0,3125950664	3,5382960413	8,5933298416	0,0341047778	0,1134513448	7202,81338354	881,4351225786	0,0001388346	0,137211901	34,5730774131	0,0430588584	10,8494761237
Licania cuspidata	BronxA_084	0,5624564177	0,3153669869	3,6061159288	8,510557335	0,0337762744	0,1200585789	7622,29430191	832,9267338912	0,0001311941	0,1391014671	35,0491885532	0,0473070037	11,9198749567
Licania cuspidata	BronxA_084	0,6081292272	0,4066037123	3,5814238953	8,7338743616	0,0346625639	0,1039097376	6597,03461686	962,3737127886	0,0001515833	0,1333496209	33,59990449	0,0426225608	10,7395428769
Licania cuspidata	BronxA_084	0,5957569864	0,3387374782	3,6836099585	8,3897102115	0,0332966624	0,1343729792	8531,08876486	744,1972381958	0,0001172183	0,1489816394	37,538680798	0,0446619005	11,2533922505
Licania cuspidata	BronxA_084	0,5474779852	0,2657761131	3,4991847826	10,0365952151	0,0398327373	0,073412467	4660,82002662	1362,1664559823	0,0002145545	0,1094592207	27,5802760756	0,0423396521	10,6682587845
Licania cuspidata	BronxA_084	0,6034959272	0,3792258372	3,6301788051	8,5774127035	0,0340416067	0,1126583223	7152,46586867	887,6397055524	0,0001398119	0,1397690399	35,2173958746	0,0427694656	10,7765582698
Licania cuspidata	BronxA_084	0,6254612788	0,4654208572	3,6884236453	7,8339623767	0,0310910382	0,1398231457	8877,10963089	715,1891732364	0,0001126493	0,1559547097	39,2956748976	0,0425289374	10,7159527285
Licania cuspidata	BronxA_084	0,5936553808	0,3162943774	3,4552804447	8,8094975672	0,0349626935	0,105679643	6709,40259205	946,2560355454	0,0001490446	0,1345995718	33,9148527377	0,0425074693	10,7105434333
Licania cuspidata	BronxA_084	0,6404402107	0,4434651778	3,376905041	8,1057265093	0,0321696021	0,151842834	9640,21712288	658,5756956173	0,0001037321	0,1631883544	41,1183255202	0,0412593829	10,3960649805
Licania cuspidata	BronxA_084	0,6332269297	0,3718527691	3,4847528917	8,1881521485	0,0324967288	0,1362956448	8653,15520124	733,6991594359	0,0001155648	0,1546218177	38,959828074	0,0400526747	10,0920125332
Licania cuspidata	BronxA_084	0,53450829	0,2973977531	3,551497006	9,7510929927	0,0386996503	0,0796355773	5055,91364339	1255,7201616622	0,0001977882	0,1124291841	28,3286133074	0,0454329464	11,4476715461
Licania cuspidata	BronxA_084	0,6168439687	0,4205707933	3,64	8,1495553976	0,032343548	0,1239913933	7871,9813238	806,5075914813	0,0001270328	0,1479815663	37,2866938657	0,0420517279	10,5957109595
Licania cuspidata	BronxA_084	0,5756242688	0,3757197768	3,6818851252	8,6796722311	0,0344474492	0,1309132685	8311,43821504	763,8645121754	0,0001203161	0,14726648	37,1065146497	0,0414329986	10,439810678
Licania cuspidata	BronxA_084	0,5603722469	0,3059486848	3,5982704403	8,7968420438	0,0349124669	0,0954796959	6061,82705543	1047,3430930293	0,0001649668	0,120991771	30,4861155362	0,0612184441	15,4251197776
Licania cuspidata	BronxA_084	0,5953154774	0,3548967584	3,5946205572	9,5126272651	0,0377532395	0,0810962196	5148,64708452	1233,1031032794	0,0001942258	0,1185345664	29,8669773565	0,0432558197	10,8991041727
Licania cuspidata	BronxA_084	0,6306836	0,4847143491	3,6220362622	8,30984901	0,0329797133	0,1238457262	7862,73318995	807,4562043842	0,0001271822	0,1466820571	36,9592584789	0,0414406521	10,4417391047
Licania cuspidata	BronxA_084	0,6070206483	0,4568275403	3,6197398623	9,060423114	0,0359585542	0,0901889234	5725,925818	1108,7836097464	0,0001746442	0,1250857171	31,5176610109	0,0446697239	11,2553634947
Licania cuspidata	BronxA_084	0,5891061826	0,3653239071	3,6898638427	8,9052832328	0,0353428428	0,1139052013	7231,62788254	877,9230348626	0,0001382815	0,1395137128	35,1530615011	0,0458002675	11,5402248899
Licania cuspidata	BronxA_084	0,604745189	0,3363962442	3,7324561404	8,1463872432	0,0323309744	0,1421942587	9027,64715223	703,263274537	0,0001107708	0,1554084935	39,1580455994	0,0440792078	11,1065720398
Licania cuspidata	BronxA_084	0,5550130788	0,2830294465	3,6803892216	8,6581346977	0,0343619721	0,1014129132	6438,51590737	986,0677194821	0,0001553153	0,1265145118	31,8776722611	0,0499175737	12,5776563669
Licania cuspidata	BronxA_084	0,6216146823	0,3532811383	3,4799749687	8,0588192511	0,0319834389	0,1404717873	8918,29067151	711,8867203889	0,0001121291	0,1551660867	39,0969667333	0,040948832	10,3178159316
Protium heptaphyllum	BronxA_085	0,6453498697	0,4085876071	3,5429292929	5,5824114118	0,0221551953	0,417107566	26481,3781115	239,7463104409	3,78E-005	0,2623317237	66,0993319547	0,0450378984	11,3481318888
Protium heptaphyllum	BronxA_085	0,6302084888	0,5255278391	3,485	5,1154528577	0,0203019535	0,7260531305	46095,7533392	137,7309673392	2,17E-005	0,3606674484	90,8768373881	0,0505129185	12,7276645114
Protium heptaphyllum	BronxA_085	0,6672335364	0,5528038432	3,7434554974	5,126720441	0,0203466718	0,7665881592	48669,246391	130,448140631	2,05E-005	0,3725023055	93,8588486234	0,0479680968	12,0864495798
Protium heptaphyllum	BronxA_085	0,7166481848	0,5791618685	3,7175398633	4,8374160328	0,0191984949	0,7181892689	45596,4915	139,2390617958	2,19E-005	0,3663541344	92,3097031613	0,0337434156	8,5022779465
Protium heptaphyllum	BronxA_085	0,6959716315	0,539592069	3,9744136461	5,0348220217	0,0199819499	0,6457916202	41000,1003858	154,8487110492	2,44E-005	0,3431441767	86,4615248324	0,0334243647	8,4218871786
Protium heptaphyllum	BronxA_085	0,6494997838	0,5334976335	3,8345153664	5,0724135702	0,0201311414	0,6990191947	44379,4193919	143,057588058	2,25E-005	0,3570157637	89,9567278619	0,0449321383	11,3214836736
Protium heptaphyllum	BronxA_085	0,7103782701	0,4772447614	3,464	5,3219125505	0,0211213404	0,6373623313	40464,9406202	156,8966270633	2,47E-005	0,3514246963	88,5479549654	0,0317141654	7,9909708213
Protium heptaphyllum	BronxA_085	0,6203034485	0,4476115059	3,6142857143	5,2491708641	0,0208326469	0,7008345457	44494,6726293	142,6870302093	2,25E-005	0,3523357014	88,7774995736	0,0600361531	15,1272196718
Protium heptaphyllum	BronxA_085	0,7027257642	0,4229166051	3,4865979381	4,9525814984	0,0196555578	0,6704665255	42566,6639015	149,1498772916	2,35E-005	0,3582572754	90,2695497051	0,0342470692	8,6291827849
Protium heptaphyllum	BronxA_085	0,6607276489	0,4068953988	3,7711538462	5,4069743252	0,0214589294	0,5627077854	35725,2633287	177,7121315864	2,80E-005	0,3219959023	81,1328257644	0,0377220154	9,5047597908
Protium heptaphyllum	BronxA_085	0,6730408408	0,4715567336	3,6530172414	5,1416764201	0,0204060283	0,5921866823	37596,8232764	168,8656685423	2,66E-005	0,3310843756	83,4228347961	0,0314075535	7,9137142575
Protium heptaphyllum	BronxA_085	0,6503047566	0,4019918618	3,8823529412	5,5434999709	0,0220007655	0,5424493845	34439,095402	184,3489970776	2,90E-005	0,3126503211	78,7780336521	0,0412881472	10,403312686
Protium heptaphyllum	BronxA_085	0,6805578286	0,5327417575	3,6465968586	5,9210157223	0,0234990311	0,4795432983	30445,3058111	208,5317433504	3,28E-005	0,2915731228	73,4672435499	0,0359304718	9,0533472195
Protium heptaphyllum	BronxA_085	0,6913350998	0,5131088093	3,733102253	5,4499217672	0,021629377	0,5258742123	33386,7687626	190,1595432242	3,00E-005	0,3168542112	79,8372815735	0,0320635454	8,0790035671
Protium heptaphyllum	BronxA_085	0,6971324928	0,5014151227	3,6577437859	5,2507651091	0,020838974	0,609498173	38695,8974011	164,0694007381	2,58E-005	0,3402075946	85,7215986487	0,0358087772	9,0226840204
Protium heptaphyllum	BronxA_085	0,6368276626	0,4142859143	3,7457627119	5,2195887324	0,0207152428	0,7094246089	45040,0396503	140,959305252	2,22E-005	0,3501716924	88,232237446	0,0664447101	16,7419742084
Protium heptaphyllum	BronxA_085	0,6310225953	0,4930831089	3,8530927835	5,1941383793	0,0206142367	0,7567974481	48047,6524812	132,1357521079	2,08E-005	0,37047628	93,3483540085	0,0566030966	14,2621975729
Astronium lecointei	BronxA_086	0,6080962005	0,4139445453	3,6422481844	8,5481489457	0,0339254661	0,0988905551	6278,37611933	1011,2189166366	0,0001592769	0,1269399118	31,9848596785	0,0468830127	11,8130425707
Astronium lecointei	BronxA_086	0,6163572493	0,3374561548	3,7591911765	8,4185278348	0,0334110323	0,1051125387	6673,39820272	951,361286225	0,0001498487	0,1359098317	34,2449969728	0,0467742841	11,7856463846
Astronium lecointei	BronxA_086	0,6056315581	0,3755871012	3,6675423234	8,6434735885	0,0343037858	0,090897438	5770,90808404	1100,1410185674	0,000173283	0,1217815994	30,6851274128	0,0502627669	12,6646341735
Astronium lecointei	BronxA_086	0,6024091561	0,3655048224	3,5806967082	8,6776094969	0,0344392627	0,0944671793	5997,54427718	1058,5687081585	0,0001667349	0,1277203965	32,1815172206	0,0431034978	10,8607238524
Astronium lecointei	BronxA_086	0,5980014617	0,3235094292	3,3748201439	9,4726081027	0,0375944134	0,0788750589	5007,62975622	1267,8278959696	0,0001996953	0,1179182776	29,7116919845	0,044202943	11,1377494277
Astronium lecointei	BronxA_086	0,5368566698	0,2634951418	3,7541666667	10,2627759811	0,0407303922	0,0765374452	4859,21904192	1306,5500120225	0,0002057944	0,114399437	28,8250549796	0,0434120295	10,9384641273
Astronium lecointei	BronxA_086	0,6254564374	0,4234086596	3,5042925278	8,7535400569	0,0347406121	0,0965512411	6129,85745733	1035,7194668577	0,0001631359	0,1295324696	32,6381025809	0,0425962639	10,7329168852
Astronium lecointei	BronxA_086	0,6235905751	0,472127354	3,6498397436	7,8640545485	0,0312104665	0,1191294806	7563,30759302	839,422781574	0,0001322173	0,1445896732	36,4320436327	0,0421642221	10,6240559541
Astronium lecointei	BronxA_086	0,6116971297	0,4259081841	3,4378654971	9,0492155412	0,0359140742	0,0881051055	5593,62812566	1135,0080046442	0,0001787748	0,1254688447	31,6141970772	0,0396071356	9,9797507028
Astronium lecointei	BronxA_086	0,6090337901	0,3311325409	3,4771604938	8,4311863971	0,033461271	0,1093634328	6943,27950941	914,3824166998	0,0001440242	0,1368779947	34,4889435551	0,0405732869	10,2231904033
Astronium lecointei	BronxA_086	0,6302463204	0,3937143324	3,4926787252	7,9967141078	0,0317369591	0,1175608349	7463,71721202	850,6234249309	0,0001339815	0,1419073677	35,756187132	0,0425229432	10,7144423834
Astronium lecointei	BronxA_086	0,5969055764	0,38174548	3,7032348805	8,4777259777	0,033645975	0,098253264	6237,91570153	1017,777892716	0,00016031	0,1218613031	30,7052102407	0,0653537844	16,4670952893
Astronium lecointei	BronxA_086	0,5928422434	0,3244866731	3,564620129	8,8473764335	0,0351130252	0,086773606	5509,09371735	1152,4241596433	0,0001815181	0,1194497668	30,0975790313	0,0497050167	12,5240987035
Astronium lecointei	BronxA_086	0,6140687509	0,4764472953	3,5368826171	8,9781639502	0,0356320882	0,0924848878	5871,69230201	1081,2577313427	0,0001703087	0,1271248457	32,0314571908	0,0401465348	10,1156623198
Astronium lecointei	BronxA_086	0,6371639626	0,4377594934	3,5649794802	8,4731037319	0,0336276304	0,1025519702	6510,83250618	975,1153468647	0,0001535902	0,1336419407	33,6735598595	0,040375104	10,17325456
Astronium lecointei	BronxA_086	0,5815248392	0,2688542393	3,4548104956	9,506135814	0,0377274765	0,0853752868	5420,31704958	1171,2991398022	0,0001844911	0,1226947913	30,9152230109	0,0436804247	11,0060912735
Astronium lecointei	BronxA_086	0,5793316562	0,2840356235	3,5289982425	9,150745423	0,0363170209	0,0885502179	5621,88747512	1129,3026987323	0,0001778762	0,1205797039	30,3822875862	0,0417621208	10,5227391107
Dalbergia miscolobium	BronxA_088	0,5866395288	0,2982298555	3,449390567	8,3965827841	0,0333239379	0,1096895872	6963,98644276	911,663563654	0,0001435959	0,1380502798	34,7843224717	0,0260102398	6,553761219
Dalbergia miscolobium	BronxA_088	0,581073838	0,3758010785	3,3851351351	8,1789666268	0,0324602738	0,1230190549	7810,24937676	812,8822002175	0,0001280369	0,1418884245	35,7514140551	0,032021246	8,0683454438
Dalbergia miscolobium	BronxA_088	0,6025652245	0,4051264694	3,3487712665	8,0114183344	0,0317953165	0,1206755165	7661,46251377	828,6685063373	0,0001305234	0,1462074109	36,8396625992	0,0256242029	6,4564920636
Terminalia oblonga	BronxA_089	0,6634739756	0,4186803258	3,6261484099	8,1834538916	0,0324780826	0,1141343494	7246,17606484	876,1604245895	0,0001380038	0,1417695174	35,7214532007	0,0529675099	13,346144229
Terminalia oblonga	BronxA_089	0,6721708084	0,5341475207	3,5826227241	9,5431199096	0,0378742571	0,0780270926	4953,79396208	1281,6061277915	0,0002018655	0,1196236813	30,1414000083	0,0381042008	9,601058462
Terminalia oblonga	BronxA_089	0,6641159974	0,4632621493	3,6159895151	8,5692794319	0,0340093277	0,1027221148	6521,63466466	973,5002072447	0,0001533358	0,1381595137	34,8118459664	0,038907422	9,8034449089
Terminalia oblonga	BronxA_089	0,674774498	0,4541961108	3,5580890337	8,1875869118	0,0324944856	0,1208203528	7670,65790007	827,6751199629	0,0001303669	0,1502718017	37,8637610457	0,0407020158	10,2556260409
Terminalia oblonga	BronxA_089	0,6097082951	0,2939164957	3,8177083333	11,4636752964	0,0454964613	0,0601382127	3818,06248334	1662,8362488366	0,0002619129	0,1031483938	25,9901464771	0,0428766828	10,803573625
Terminalia oblonga	BronxA_089	0,6814065988	0,5085386228	3,6565882792	7,8495178009	0,0311527738	0,1235113503	7841,50428926	809,6421889778	0,0001275266	0,1526505837	38,4631391945	0,0394971848	9,9520465754
Terminalia oblonga	BronxA_089	0,6671796353	0,5111372908	3,6460155491	9,2293831821	0,0366291145	0,0829420155	5265,83320964	1205,6615629225	0,0001899035	0,1223430258	30,8265891714	0,0407902529	10,2778589868
Terminalia oblonga	BronxA_089	0,661982963	0,4725181431	3,4841485507	8,1313110794	0,0322711408	0,1210691963	7686,45650791	825,9739310434	0,000130099	0,1491144816	37,5721528505	0,038158265	9,6146809478
Terminalia oblonga	BronxA_089	0,6605558763	0,4765694562	3,5950468541	8,102109676	0,0321552478	0,1129521248	7171,11884021	885,3308443363	0,0001394483	0,1425077468	35,9074637657	0,041898427	10,5570839592
Terminalia oblonga	BronxA_089	0,6185151613	0,3299397138	3,631827112	7,7461182468	0,0307424068	0,1136318334	7214,27227019	880,0350832152	0,0001386141	0,1299900415	32,7533962728	0,0609955756	15,3689639335
Terminalia oblonga	BronxA_089	0,6818674364	0,530075934	3,6209483794	9,5468370022	0,0378890094	0,0769590804	4885,98786598	1299,3918265378	0,0002046669	0,1189285223	29,9662418279	0,0384972881	9,7001040904
Terminalia oblonga	BronxA_089	0,6742761307	0,492328068	3,6689230769	8,7039466594	0,0345437883	0,1006563462	6390,48289041	993,4793358372	0,0001564827	0,1371343163	34,5535285291	0,0386177047	9,7304452767
Terminalia oblonga	BronxA_089	0,4886295507	0,1941579855	3,731372549	6,3911505766	0,0253648789	0,1686036325	10704,3288288	593,107031665	9,34E-005	0,1308744213	32,9762321296	0,1117391603	28,1547490489
Terminalia oblonga	BronxA_089	0,6792400187	0,4704543823	3,6075949367	8,4936711994	0,0337092576	0,1087030072	6901,35032395	919,9377512501	0,0001448992	0,1424335047	35,8887570994	0,0392336377	9,8856409981
Terminalia oblonga	BronxA_089	0,6757677632	0,531949147	3,55975039	8,9946615084	0,0356975629	0,0924707977	5870,79774853	1081,4224862764	0,0001703346	0,1301029613	32,7818485262	0,0390405872	9,8369983576
Terminalia oblonga	BronxA_089	0,675730344	0,45666017	3,5834911019	7,9669639342	0,0316188881	0,1266638471	8041,65041101	789,4912577805	0,0001243526	0,1531488918	38,5886971385	0,0408018926	10,280791845
Terminalia oblonga	BronxA_089	0,6634987745	0,4881785472	3,6101315421	8,9116273946	0,0353680212	0,094794164	6018,30392261	1054,9172622833	0,0001661598	0,1325059804	33,3873336464	0,0397822178	10,0238659017
Terminalia oblonga	BronxA_089	0,6406522832	0,3792417715	3,7307258368	7,5891551893	0,0301194597	0,1269991122	8062,93576355	787,4070789889	0,0001240243	0,1455364176	36,6705934072	0,0591727462	14,9096683433
Terminalia oblonga	BronxA_089	0,6473336721	0,4543326795	3,6483293959	8,3472158915	0,0331280131	0,1129936174	7173,75313164	885,0057398274	0,000139397	0,1424414489	35,890758772	0,0435512046	10,9735318653
Terminalia oblonga	BronxA_089	0,6750004351	0,5163331948	3,7081035214	9,4039904602	0,0373220871	0,0789814588	5014,38488429	1266,1199417552	0,0001994263	0,1204746564	30,3558189463	0,0402801671	10,1493334508
Terminalia oblonga	BronxA_089	0,6580490753	0,53011598	3,6402250352	9,9427103488	0,0394601317	0,0673553997	4276,26816758	1484,6619643175	0,0002338488	0,1109766141	27,9626114248	0,0382690965	9,6426069921
Terminalia oblonga	BronxA_089	0,639013563	0,3934404238	3,5869565217	9,1615619128	0,0363599488	0,1078526543	6847,36301003	927,1909037608	0,0001460416	0,136719583	34,4490287781	0,0393309883	9,9101702739
Terminalia oblonga	BronxA_089	0,6666327991	0,4665814675	3,5524394929	7,7950766472	0,0309367104	0,1294309381	8217,32783245	772,6128039498	0,0001216941	0,1534012293	38,6522782469	0,0474317709	11,9513123514
Terminalia oblonga	BronxA_089	0,6624072821	0,4602179488	3,530388826	7,9051142871	0,0313734223	0,1258274022	7988,54609066	794,7394463974	0,0001251792	0,1497595161	37,7346812315	0,0503237409	12,6799977107
Terminalia oblonga	BronxA_089	0,6859897539	0,4950929022	3,5284759784	8,5346679665	0,0338719635	0,1077506802	6840,88886846	928,0683869724	0,0001461798	0,1415370873	35,6628881343	0,0378923899	9,5476888003
Terminalia oblonga	BronxA_089	0,6551474843	0,4734999163	3,6225136612	9,4624532848	0,0375541115	0,0736448353	4675,57265355	1357,8684726013	0,0002138775	0,1154873522	29,0991753539	0,0394107563	9,9302693099
Terminalia oblonga	BronxA_089	0,6493398425	0,4380746802	3,658672228	7,9463560624	0,0315371006	0,1157627832	7349,56228001	863,8354851276	0,0001360625	0,1430396757	36,0414930848	0,0536769311	13,5248960345
Terminalia oblonga	BronxA_089	0,6469865359	0,3351877915	3,437573616	8,232301419	0,0326719463	0,1084523961	6885,43949633	922,0635372652	0,000145234	0,1368377903	34,4788133129	0,0383952693	9,6743985602
Terminalia oblonga	BronxA_089	0,6750905894	0,5141154013	3,6633399867	8,6559778071	0,0343534119	0,0963698931	6118,34400733	1037,6684753257	0,0001634429	0,1317564388	33,1984727577	0,0391783564	9,8717118517
Terminalia oblonga	BronxA_089	0,6826266133	0,5474944439	3,6016377649	9,3759242851	0,0372106995	0,0821043307	5212,65017233	1217,9625502824	0,000191841	0,1232386528	31,0522589639	0,0377972211	9,5237092482
Terminalia oblonga	BronxA_089	0,6730056767	0,5325947749	3,4680851064	7,5126192733	0,0298157077	0,1463762224	9293,15219264	683,1710668289	0,0001076061	0,1662649706	41,8935358975	0,0376792913	9,4939946601
Terminalia oblonga	BronxA_089	0,631443048	0,3420988019	3,4345351044	9,5814063475	0,0380262064	0,0887674138	5635,67683618	1126,5395235014	0,000177441	0,126443606	31,8598062458	0,0453952663	11,438177339
Terminalia oblonga	BronxA_089	0,6782654076	0,4880256607	3,5606557377	8,204394439	0,0325611904	0,1207332208	7665,12605406	828,2724449454	0,000130461	0,1501125622	37,823637717	0,0378135574	9,5278254753
Terminalia oblonga	BronxA_089	0,6737261854	0,5074726161	3,5486211901	8,0151045181	0,0318099461	0,1223780687	7769,55436741	817,1398766755	0,0001287075	0,1510383987	38,0569193494	0,0391769627	9,8713606709
Terminalia oblonga	BronxA_089	0,6754228536	0,4658294085	3,6696854147	9,2364829687	0,0366572918	0,0865624426	5495,68734544	1155,2354234417	0,0001819609	0,1267855651	31,9459691711	0,0380131392	9,5781138088
Terminalia oblonga	BronxA_089	0,6760208262	0,4385967454	3,6140051238	8,7984073724	0,0349186793	0,0950738265	6036,05917161	1051,8141915304	0,000165671	0,1330004007	33,5119119767	0,042159786	10,6229382106
Terminalia oblonga	BronxA_089	0,6660576272	0,4936564817	3,6974487963	8,2370901411	0,0326909515	0,1179176629	7486,37155802	848,0493719038	0,0001335761	0,148847133	37,5047894186	0,0398643326	10,0445562414
Terminalia oblonga	BronxA_089	0,6536680179	0,45086712	3,5928742994	9,3070098275	0,0369371953	0,0806735389	5121,81188251	1239,563819064	0,0001952434	0,1207507948	30,4253971218	0,0429333442	10,8178504982
Terminalia oblonga	BronxA_089	0,6833766371	0,476043168	3,5120994114	7,4735423636	0,0296606213	0,1505812453	9560,12122237	664,0933258007	0,0001046012	0,1675570918	42,2191097513	0,0378433264	9,5353263438
Terminalia oblonga	BronxA_089	0,6571497848	0,4565170709	3,6209016393	8,3460938733	0,0331235601	0,1200896701	7624,26822311	832,7110893573	0,0001311601	0,1509329534	38,0303504584	0,0358638186	9,0365527294
Terminalia oblonga	BronxA_090	0,6842294622	0,4817190117	3,5851780558	5,6056197676	0,0222473035	0,2695117414	17110,7956605	371,0413486078	5,84E-005	0,2224641807	56,0539667945	0,0369559228	9,3117285781
Terminalia oblonga	BronxA_090	0,6708622559	0,3676040992	3,4500792393	6,5563165815	0,0260203814	0,1993699033	12657,6217371	501,5802201629	7,90E-005	0,1898044446	47,8247419399	0,0391239158	9,8579945211
Terminalia oblonga	BronxA_090	0,6763648174	0,5128097937	3,4433333333	4,1574201722	0,0164997613	0,4806834608	30517,6925933	208,0371141502	3,28E-005	0,2851286465	71,8434384823	0,0351003616	8,8441855931
Terminalia oblonga	BronxA_090	0,5324989632	0,2394942306	3,4788494078	5,0824213727	0,0201708598	0,3450752193	21908,1793386	289,791890029	4,56E-005	0,2189298974	55,1634387123	0,0826772017	20,8320508196
Terminalia oblonga	BronxA_090	0,6713996484	0,4067149929	3,5324773414	5,8820374056	0,023344336	0,2269994758	14411,771541	440,5296517195	6,94E-005	0,2011229029	50,6766369513	0,0421000605	10,6078892527
Terminalia oblonga	BronxA_090	0,6640292905	0,466678454	3,5996563574	5,6159471435	0,0222882902	0,2690521071	17081,6143362	371,6752159754	5,85E-005	0,2204011528	55,534148726	0,040065328	10,0952007544
Terminalia oblonga	BronxA_090	0,6796187064	0,5013771513	3,4246376812	5,6794992296	0,0225405126	0,2402228677	15251,2999303	416,2801024605	6,56E-005	0,2083156811	52,4889905048	0,0422952829	10,6570791491
Terminalia oblonga	BronxA_090	0,6932535679	0,4906232266	3,6394984326	5,3295302724	0,0211515733	0,3242157201	20583,848808	308,4366173121	4,86E-005	0,2458785759	61,9536569111	0,0403557504	10,1683780439
Terminalia oblonga	BronxA_090	0,6524939199	0,4235106302	3,7616221563	5,4990095943	0,0218241943	0,3051875657	19375,7869259	327,6673469788	5,16E-005	0,2323006804	58,5324549045	0,0480332099	12,1028560327
Terminalia oblonga	BronxA_090	0,6717429633	0,4446931421	3,5537459283	4,8840479673	0,0193835654	0,3542363967	22489,8053305	282,297361152	4,45E-005	0,2484586746	62,6037605268	0,0366618921	9,2376420963
Terminalia oblonga	BronxA_090	0,6812646772	0,5304213768	3,5275985663	6,2500566375	0,0248049123	0,2269191137	14406,6695031	440,6856627243	6,94E-005	0,2006757046	50,5639570719	0,0401535646	10,1174336109
Terminalia oblonga	BronxA_090	0,6506000786	0,4826232868	3,78998779	4,9701666923	0,0197253491	0,3849663105	24440,79	259,7629903787	4,09E-005	0,2450484452	61,7444901326	0,0626273499	15,7801196596
Terminalia oblonga	BronxA_090	0,6789760693	0,473765097	3,5322391559	6,0036038266	0,0238268027	0,23158674	14703,0083578	431,8036515484	6,80E-005	0,2062242691	51,9620205547	0,0419576728	10,5720120381
Terminalia oblonga	BronxA_090	0,6642040743	0,3704599525	3,5664652568	4,6366170554	0,0184015739	0,446287605	28333,9641316	224,0707536765	3,53E-005	0,2909937301	73,3212548253	0,0376401978	9,4841443319
Terminalia oblonga	BronxA_090	0,6605197518	0,3786793165	3,4863773966	6,3700612029	0,0252811804	0,2215477827	14065,6537611	451,369897585	7,11E-005	0,1935194663	48,7608104075	0,042522516	10,7143347296
Terminalia oblonga	BronxA_090	0,6681679227	0,4251528699	3,4835858586	5,9377858579	0,0235655876	0,2379526584	15107,1685908	420,2516612862	6,62E-005	0,2071504849	52,1953977771	0,0387230437	9,7569873769
Terminalia oblonga	BronxA_090	0,6680180928	0,460295529	3,4834782609	5,7510409784	0,0228244439	0,277052597	17589,5504572	360,9422942953	5,69E-005	0,2269362785	57,1807945805	0,0385326642	9,7090177532
Terminalia oblonga	BronxA_090	0,5861271904	0,4499893092	4,1106060606	5,0269671148	0,0199507757	0,4311031519	27369,931645	231,963045431	3,65E-005	0,2647708315	66,7139103027	0,0649836954	16,3738445141
Terminalia oblonga	BronxA_090	0,66686001	0,5554907072	3,6251556663	4,8117191356	0,0190965103	0,3726887052	23661,3078388	268,320447072	4,23E-005	0,25760363	64,9080012676	0,0364917504	9,1947717497
Terminalia oblonga	BronxA_090	0,5948725762	0,2643617766	3,6962566845	5,4424156824	0,0215995872	0,3220219858	20444,5727227	310,5378030519	4,89E-005	0,2273440221	57,2835331188	0,0637585146	16,0651375324
Terminalia oblonga	BronxA_090	0,6629794043	0,4485462808	3,4184397163	4,5049767849	0,0178791266	0,4315066099	27395,5464384	231,7461603441	3,65E-005	0,2786798886	70,2185546031	0,0330640538	8,3311001623
Terminalia oblonga	BronxA_090	0,6820680229	0,4742872725	3,4410774411	5,5719482922	0,0221136698	0,2598242533	16495,7551839	384,875540819	6,06E-005	0,2178411291	54,8891033981	0,0406523489	10,2431115416
Terminalia oblonga	BronxA_090	0,616630523	0,3570968357	3,6243781095	4,4187749801	0,0175370132	0,5008898296	31800,5571014	199,6447004801	3,14E-005	0,2926562303	73,7401525204	0,0352134536	8,8726812305
Terminalia oblonga	BronxA_090	0,6337881507	0,4380348253	3,5744680851	5,4839589411	0,021764462	0,2909403755	18471,2595034	343,7130368106	5,41E-005	0,2293627028	57,7921770839	0,0384823879	9,6963497031
Terminalia oblonga	BronxA_090	0,6608963119	0,4720837081	3,6663405088	5,6132596603	0,0222776243	0,3050805584	19368,9932292	327,7822766781	5,16E-005	0,2379574336	59,9577785528	0,0404849764	10,200938945
Terminalia oblonga	BronxA_090	0,6661131212	0,3597844794	3,6654888104	5,0699717018	0,0201214502	0,3604705946	22885,602878	277,4151387434	4,37E-005	0,2611050724	65,7902544682	0,0409434302	10,316454859
Terminalia oblonga	BronxA_090	0,5577020662	0,3094989813	3,7669082126	5,6079376503	0,0222565025	0,3291425311	20896,6428082	303,8197453968	4,79E-005	0,2232737203	56,25794526	0,0612578685	15,4350534794
Terminalia oblonga	BronxA_090	0,7012487353	0,4634036925	3,5021276596	4,3268477367	0,017172177	0,4522307039	28711,2803504	221,1260737986	3,48E-005	0,2804345278	70,6606684184	0,0367989632	9,2721797115
Terminalia oblonga	BronxA_090	0,66145981	0,4139910507	3,5503703704	6,0293674959	0,0239290522	0,2370233484	15048,1684416	421,899364183	6,65E-005	0,2052860084	51,7256084224	0,0433995863	10,9353288295
Terminalia oblonga	BronxA_090	0,645053744	0,4008245968	3,7667269439	4,1678344048	0,0165410928	0,5453041871	34620,3414706	183,3838843851	2,89E-005	0,3026944982	76,2694798571	0,0378302867	9,5320407336
Terminalia oblonga	BronxA_090	0,676443015	0,4646369155	3,7556634304	4,5133704075	0,0179124388	0,4860719374	30859,796884	205,7308647068	3,24E-005	0,2992973918	75,4135160401	0,0388718205	9,7944744592
Terminalia oblonga	BronxA_090	0,6925188901	0,4901935698	3,4511111111	5,0654040493	0,0201033223	0,3420455363	21715,8304426	292,3587340764	4,60E-005	0,2473616087	62,3273344815	0,0382948175	9,6490878863
Terminalia oblonga	BronxA_090	0,6329545872	0,460786157	3,6718426501	5,2888110825	0,020989969	0,3281954225	20836,5126563	304,6965105133	4,80E-005	0,2318803725	58,4265505458	0,0609647296	15,3611917083
Terminalia oblonga	BronxA_090	0,6529307358	0,434303541	3,5048975957	5,8969101133	0,023403362	0,2257543252	14332,7192659	442,9593979938	6,98E-005	0,2010660624	50,6623149321	0,0414964069	10,4557875665
Terminalia oblonga	BronxA_090	0,6440102543	0,4194142509	3,5795206972	5,2312198159	0,0207614036	0,3362598538	21348,5082933	297,3890545614	4,68E-005	0,2385170527	60,0987849233	0,0512948	12,924674014
Terminalia oblonga	BronxA_090	0,6752254261	0,4287793602	3,7805695142	4,2722466702	0,016955479	0,5007085256	31789,04645	199,7169908074	3,15E-005	0,3013768085	75,9374635663	0,0399360149	10,062617923
Terminalia oblonga	BronxA_090	0,6032513746	0,3460564043	3,687664042	5,6291334018	0,0223406232	0,3117205495	19790,5538246	320,8001531378	5,05E-005	0,2332162231	58,7631428371	0,0425979724	10,7333473688
Schefflera morototoni	BronxA_091	0,6206562971	0,4040147434	3,4147952444	9,0231506229	0,035810629	0,1336364365	8484,32704625	748,2989119837	0,0001178644	0,1512833524	38,1186399662	0,0362101691	9,1238221454
Schefflera morototoni	BronxA_091	0,5955827872	0,3792913839	3,4812455768	7,7486795921	0,0307525721	0,2097577802	13317,1285815	476,7403617676	7,51E-005	0,1835628472	46,2520559763	0,055931581	14,0929967875
Schefflera morototoni	BronxA_091	0,6084610279	0,3828829394	3,4374611077	7,9475508712	0,0315418425	0,1848597581	11736,3997924	540,9506160282	8,52E-005	0,1772474497	44,6607747267	0,044719221	11,2678352099
Schefflera morototoni	BronxA_091	0,62018031	0,4221955169	3,5509288917	8,0296127838	0,0318675257	0,1856073918	11783,8656612	538,7716459235	8,49E-005	0,1787947967	45,0506574239	0,035358355	8,9091917994
Schefflera morototoni	BronxA_091	0,6218402891	0,454423893	3,4668567356	8,7499671692	0,0347264322	0,1467068234	9314,14142929	681,631554107	0,0001073636	0,1574244689	39,6660079093	0,0348498012	8,7810522782
Schefflera morototoni	BronxA_091	0,6133509718	0,3905843503	3,4615123771	9,3645564842	0,0371655835	0,1047385905	6649,65693161	954,7579315624	0,0001503837	0,1324734221	33,3791299833	0,0394655356	9,9440719614
Schefflera morototoni	BronxA_091	0,5881860854	0,303349288	3,5790960452	8,4247219425	0,0334356152	0,1239384026	7868,61704417	806,8524191736	0,0001270871	0,1329374723	33,4960560005	0,0630657646	15,8905863622
Schefflera morototoni	BronxA_091	0,63065491	0,3765580674	3,4889937107	7,9298543533	0,0314716095	0,2226574148	14136,1022229	449,1204575012	7,07E-005	0,1953357077	49,2184460309	0,0372994203	9,3982791376
Schefflera morototoni	BronxA_091	0,6106164016	0,3285467787	3,3456189152	8,1342588422	0,0322828398	0,2021352643	12833,1893234	494,718229245	7,79E-005	0,188835839	47,5806838502	0,0325817956	8,2095862849
Schefflera morototoni	BronxA_091	0,6461460465	0,5219845244	3,3429158111	8,3277338475	0,0330506937	0,1905170586	12095,5712096	524,8873813084	8,27E-005	0,1835889232	46,2586263295	0,0331192794	8,3450152788
Schefflera morototoni	BronxA_091	0,6147931084	0,3802478463	3,6591695502	7,5088968932	0,0298009345	0,2432142199	15441,2152728	411,1601700683	6,48E-005	0,2005514047	50,5326373942	0,0592804421	14,9368042987
Schefflera morototoni	BronxA_091	0,5688113862	0,295981642	3,5372588157	8,6098200747	0,0341702234	0,1040537118	6606,17526759	961,0421220256	0,0001513735	0,1176895945	29,6540710437	0,0655838089	16,525054222
Schefflera morototoni	BronxA_091	0,6208504918	0,379368306	3,4704663212	8,6151144412	0,0341912354	0,1570128472	9968,45158217	636,8905587088	0,0001003165	0,1671727656	42,1222716403	0,0340883005	8,589178069
Schefflera morototoni	BronxA_091	0,5953317122	0,4186323482	3,377394636	7,7361253742	0,0307027476	0,1573925069	9992,55546459	635,3542614955	0,0001000745	0,1539235158	38,7838779879	0,0365908553	9,2197430633
Schefflera morototoni	BronxA_091	0,5927119728	0,3701845652	3,4799054374	8,7646377668	0,0347846561	0,1388846502	8817,52630904	720,0219738629	0,0001134105	0,1509031909	38,0228512454	0,0374461713	9,4352557693
Schefflera morototoni	BronxA_091	0,6336901537	0,354264637	3,3213038417	9,2747644153	0,0368092213	0,124724239	7918,5083206	801,7687726719	0,0001262864	0,1418799206	35,74927134	0,0383519028	9,6634715591
Schefflera morototoni	BronxA_091	0,6045470308	0,3494560675	3,5028776978	7,9912938505	0,0317154475	0,2143880307	13611,0945123	466,4439506958	7,35E-005	0,1936215718	48,7865377789	0,0342328169	8,625591652
Schefflera morototoni	BronxA_091	0,5362373131	0,1970551448	3,4970282318	9,3463733319	0,0370934192	0,0907291423	5760,22330737	1102,1816965833	0,0001736044	0,115682209	29,1482731384	0,0510722427	12,8685965798
Schefflera morototoni	BronxA_091	0,5992769067	0,4227149199	3,5311167945	8,2787331544	0,0328562222	0,1472851308	9350,85708682	678,9551630063	0,0001069421	0,1568648771	39,5250083969	0,0388251505	9,7827150948
Schefflera morototoni	BronxA_091	0,6048335986	0,3853297242	3,554756195	7,3153615965	0,0290328413	0,2395753955	15210,19313	417,4051337377	6,57E-005	0,1969344752	49,6212850825	0,0639110953	16,1035830797
Schefflera morototoni	BronxA_091	0,6163664194	0,4369868816	3,5553946416	7,969841106	0,0316303069	0,2086634335	13247,6505586	479,2406524857	7,55E-005	0,1913018098	48,2020308106	0,0367375495	9,2567053973
Schefflera morototoni	BronxA_091	0,5951729287	0,4087660603	3,3912111468	14,9117027726	0,0591808204	0,133479066	8474,33589303	749,1811485578	0,0001180033	0,1453966109	36,635366518	0,0389156729	9,8055238868
Schefflera morototoni	BronxA_091	0,591080929	0,3679194603	3,4724409449	9,2123225057	0,0365614049	0,1269941225	8062,61897704	787,4380168166	0,0001240292	0,1432729796	36,1002783192	0,0386307716	9,7337377302
Schefflera morototoni	BronxA_091	0,6181132208	0,3962899047	3,4367436744	8,11059064	0,0321889066	0,1575797341	10004,4421685	634,5993700281	1,00E-004	0,163805562	41,2738423857	0,0385800787	9,7209647071
Schefflera morototoni	BronxA_091	0,6228475183	0,4244774916	3,4608091024	8,2826902185	0,0328719268	0,1868946609	11865,5919645	535,060763644	8,43E-005	0,1798196816	45,3088961472	0,0354757531	8,9387724372
Schefflera morototoni	BronxA_091	0,5824760876	0,3174408081	3,6357296137	8,161381783	0,032390484	0,1583681564	10054,4976249	631,4400713451	9,95E-005	0,1531722573	38,594584508	0,0641926685	16,174530642
Schefflera morototoni	BronxA_091	0,6215839364	0,3473094826	3,4616977226	8,535970898	0,0338771345	0,1989256386	12629,4162001	502,7004096655	7,92E-005	0,1856781702	46,785050762	0,0378979609	9,5490925124
Schefflera morototoni	BronxA_091	0,630175027	0,3917761556	3,4026893135	8,0646783625	0,0320066923	0,190525404	12096,1010421	524,8643902304	8,27E-005	0,1810037326	45,6072397169	0,0343297935	8,6500267141
Schefflera morototoni	BronxA_091	0,6093210639	0,389559653	3,4324517513	8,0575827017	0,0319785313	0,2087329582	13252,0645564	479,0810270054	7,55E-005	0,1907018164	48,0508513855	0,0347807869	8,7636628475
Schefflera morototoni	BronxA_091	0,5911760528	0,4016301461	3,4749687109	7,9668908556	0,0316185981	0,1874521701	11900,9871782	533,4694174979	8,40E-005	0,1763332184	44,4304172243	0,036911961	9,3006515942
Schefflera morototoni	BronxA_091	0,6115877607	0,4526302392	3,3612217796	8,1388577965	0,0323010919	0,1651536904	10485,2984645	605,4966121489	9,54E-005	0,1667607519	42,0184571618	0,0372440876	9,3843370238
Schefflera morototoni	BronxA_091	0,6110388485	0,3670663049	3,6583541147	10,6326858715	0,0421984721	0,0963764988	6118,76339073	1037,597352961	0,0001634317	0,1193197296	30,0648137605	0,0420732906	10,6011440837
Schefflera morototoni	BronxA_091	0,6093099479	0,4242433688	3,4257261411	8,6615477553	0,0343755177	0,1586881083	10074,810769	630,1669424092	9,93E-005	0,1598263943	40,271217472	0,0372256432	9,3796896126
Schefflera morototoni	BronxA_091	0,6097512712	0,4089126599	3,413493654	7,7833672306	0,0308902387	0,1972559631	12523,4116297	506,9555234119	7,99E-005	0,1830596108	46,1252562673	0,0357476455	9,0072807668
Schefflera morototoni	BronxA_091	0,621805328	0,4277004492	3,5268667132	8,0194655374	0,0318272539	0,1894617335	12028,5705932	527,8110685228	8,31E-005	0,1828273802	46,0667414721	0,0350116262	8,8218270715
Schefflera morototoni	BronxA_091	0,6468470404	0,4938546292	3,4806733167	8,2321795833	0,0326714627	0,1665553187	10574,2852195	600,4011208146	9,46E-005	0,170169536	42,8773633916	0,0368470139	9,2842869581
Schefflera morototoni	BronxA_091	0,5837456526	0,3666451618	3,4101995565	8,8450685169	0,0351038657	0,1372217802	8711,95380514	728,7472867319	0,0001147848	0,1492265871	37,6003998973	0,039995458	10,0775957255
Schefflera morototoni	BronxA_091	0,5735199058	0,2985033817	3,4965548921	7,2735711277	0,0288669854	0,1303345076	8274,69376866	767,2565142705	0,0001208504	0,1272714313	32,0683921364	0,063524893	16,006272242
Schefflera morototoni	BronxA_091	0,6011076679	0,3766267561	3,5589171975	9,1724756007	0,0364032625	0,1211931839	7694,328246	825,1289124474	0,0001299659	0,1387641285	34,9641898656	0,0369412297	9,3080263867
Schefflera morototoni	BronxA_091	0,6039563489	0,4178997464	3,3345494345	9,4127363532	0,0373567974	0,111939918	7106,85572705	893,3363700445	0,0001407092	0,1364336881	34,3769922831	0,038488751	9,6979530123
Schefflera morototoni	BronxA_091	0,598003666	0,3437960424	3,7143826323	7,7600123828	0,0307975491	0,2002448655	12713,1714475	499,3885848118	7,87E-005	0,1767893221	44,5453410121	0,062433134	15,7311833809
Schefflera morototoni	BronxA_091	0,6379315395	0,3714472268	3,3376044568	8,3271208686	0,0330482609	0,1660297541	10540,9181078	602,3016811895	9,49E-005	0,169983139	42,8303972259	0,0375114344	9,4517000186
Schefflera morototoni	BronxA_091	0,6094664484	0,4125149403	3,5372013652	8,4691881222	0,0336120904	0,1880560061	11939,3235911	531,7564809411	8,38E-005	0,1788863687	45,0737306916	0,0344300218	8,6752810865
Schefflera morototoni	BronxA_091	0,6394436043	0,4176415414	3,2302591923	8,8081783236	0,0349574577	0,1721805761	10931,4222786	580,785604638	9,15E-005	0,1723903559	43,4369400707	0,0324141823	8,167353017
Schefflera morototoni	BronxA_091	0,6146416789	0,4624343596	3,3509852217	8,3804683441	0,0332599837	0,1683571903	10688,6826757	593,9752250355	9,36E-005	0,1671057389	42,1053830296	0,0347278677	8,7503288664
Schefflera morototoni	BronxA_091	0,5913541438	0,3692794829	3,5380029806	8,5182041429	0,0338066227	0,1726543997	10961,5044543	579,1917272012	9,12E-005	0,168031019	42,3385244603	0,0358784562	9,0402409269
Schefflera morototoni	BronxA_091	0,5985097917	0,3512276683	3,5723793677	8,339279559	0,0330965157	0,1653947976	10500,6059093	604,6139387035	9,52E-005	0,168478466	42,4512670339	0,050922893	12,8309651745
Schefflera morototoni	BronxA_091	0,6104402756	0,4465407219	3,3779472954	8,273541837	0,0328356192	0,1729241764	10978,6320691	578,2881380521	9,11E-005	0,1722595483	43,4039806805	0,0374389036	9,4334245298
Schefflera morototoni	BronxA_091	0,6476038977	0,4309266793	3,3424821002	8,3941283685	0,033314197	0,1776651069	11279,624863	562,8567239384	8,87E-005	0,1760917147	44,369565905	0,0370829878	9,3437449667
Schefflera morototoni	BronxA_091	0,6120727869	0,3863501045	3,5652173913	9,0364209102	0,0358632955	0,1174730083	7458,14126691	851,2593782294	0,0001340817	0,137551883	34,6587421717	0,0405441181	10,2158407795
Schefflera morototoni	BronxA_091	0,6241132075	0,4338218288	3,4222222222	7,9354728064	0,0314939077	0,1809001738	11485,0132026	552,7910665533	8,71E-005	0,1773380127	44,6835937543	0,0378318404	9,5324322309
Dipteryx alata	BronxA_092	0,6037199813	0,3989410604	3,0928050052	10,5116966648	0,0417182961	0,0475696597	3020,1085944	2102,1802690782	0,0003311139	0,094277001	23,7548349062	0,0324322841	8,1719141162
Dipteryx alata	BronxA_092	0,5862081578	0,3309565638	3,1725379678	10,0610686197	0,0399298661	0,047702815	3028,56237512	2096,3123460111	0,0003301897	0,0958195174	24,1435004447	0,034515113	8,6967213966
Dipteryx alata	BronxA_092	0,6030163301	0,3701965471	3,1464424321	9,6250548332	0,0381994364	0,058597187	3720,22564919	1706,5665624376	0,0002688009	0,1015712993	25,5927683214	0,0323915291	8,1616451221
Dipteryx alata	BronxA_092	0,5740343343	0,3308255381	3,1714195184	10,0721180974	0,0399737187	0,0479775698	3046,00604048	2084,3073235066	0,0003282988	0,0956586639	24,1029704238	0,0336145885	8,4698175687
Dipteryx alata	BronxA_092	0,5785824711	0,3209276312	3,1454052834	9,5120099496	0,0377507895	0,0606743741	3852,102367	1648,1422591476	0,0002595985	0,1055865189	26,6044772051	0,0357749327	9,0141562641
Dipteryx alata	BronxA_092	0,5824946048	0,3211395213	3,2015633724	9,3545905592	0,0371260313	0,0566393849	3595,92845838	1765,5558977599	0,0002780923	0,1019641285	25,6917489021	0,0383975145	9,6749642855
Dipteryx alata	BronxA_092	0,6036193329	0,3951381437	3,2006971198	9,5457321456	0,0378846245	0,0554203185	3518,53221956	1804,3923720047	0,0002842094	0,1026536139	25,8654775307	0,0362937259	9,1448758074
Dipteryx alata	BronxA_092	0,6191970602	0,3899622282	3,1494522692	10,3507253257	0,0410794411	0,0475557375	3019,22470187	2102,7956924496	0,0003312109	0,0941908557	23,7331290011	0,033713197	8,4946638105
Dipteryx alata	BronxA_092	0,6011348335	0,3777502497	3,1417045621	10,4412878117	0,041438861	0,044704335	2838,1944956	2236,9195301633	0,0003523367	0,0933791532	23,528605529	0,0330916276	8,3380479083
Dipteryx alata	BronxA_092	0,6023928103	0,3939207031	3,1406351264	9,8886189673	0,0392454565	0,0538811206	3420,8114288	1855,9376422156	0,0002923283	0,1003823284	25,2931851073	0,0324653324	8,1802412355
Dipteryx alata	BronxA_092	0,5828475328	0,3131404264	3,1358589157	10,0667333985	0,0399523482	0,0489205493	3105,87404552	2044,1307678824	0,0003219706	0,0974793715	24,5617314122	0,0337527775	8,5046368388
Dipteryx alata	BronxA_092	0,6113658025	0,4506021294	3,0498007968	10,3032355067	0,0408909659	0,0513780148	3261,89392645	1946,3578034068	0,0003065704	0,0973596208	24,5315580052	0,0322045535	8,1145331548
Dipteryx alata	BronxA_092	0,6040278185	0,3514038658	3,0444104135	10,4958501467	0,0416554053	0,050474444	3204,52790843	1981,2006258136	0,0003120584	0,0980905723	24,715734743	0,0320101046	8,0655381601
Dipteryx alata	BronxA_092	0,6021309305	0,3732668754	3,1930022573	9,3202917213	0,0369899078	0,0570816861	3624,0093377	1751,8753695181	0,0002759375	0,103178381	25,9977022889	0,0376700622	9,4916692281
Dipteryx alata	BronxA_092	0,5817020945	0,2767227422	3,2130647131	9,0284861541	0,0358318044	0,061537488	3906,89985155	1625,0257080719	0,0002559574	0,1048970987	26,4307650312	0,0432265363	10,8917256865
Dipteryx alata	BronxA_092	0,6125054134	0,3983293521	3,1216648879	10,3582971269	0,0411094917	0,0454518271	2885,65137334	2200,1315738546	0,0003465422	0,0942403144	23,7455910386	0,0318447848	8,0238827872
Dipteryx alata	BronxA_092	0,5964411837	0,4005488015	3,1510731053	10,1369426487	0,0402309911	0,0489935588	3110,50928008	2041,0846346912	0,0003214908	0,095470036	24,0554421469	0,033136941	8,3494654474
Dipteryx alata	BronxA_092	0,5929989271	0,3614080215	3,1818996416	9,8340359304	0,0390288301	0,0550430911	3494,5827549	1816,758435247	0,0002861572	0,1000127984	25,2000751802	0,0352857412	8,8908954298
Dipteryx alata	BronxA_092	0,6026174089	0,3759137656	3,1471631206	10,4850885412	0,0416126951	0,0453309922	2877,97978677	2205,9962779467	0,000347466	0,0926461267	23,3439059454	0,0338508207	8,5293406434
Dipteryx alata	BronxA_092	0,6027757882	0,3585835546	3,150618285	10,4991279533	0,0416684141	0,0468447177	2974,08338356	2134,7124067629	0,0003362381	0,0934786944	23,553686787	0,0325380033	8,1985520039
Dipteryx alata	BronxA_092	0,5788820123	0,3280123236	3,1342745098	10,0902725305	0,0400457691	0,0477151926	3029,34820364	2095,7685517983	0,000330104	0,0961427963	24,2249565546	0,0345341039	8,7015065056
Dipteryx alata	BronxA_092	0,6150283518	0,3942313743	3,0829589698	9,9772503009	0,0395972121	0,0538782539	3420,62942513	1856,0363923023	0,0002923439	0,0991778527	24,9896951675	0,0340783513	8,5866711979
Dipteryx alata	BronxA_092	0,5847688972	0,2686064363	3,2280939476	8,9202583619	0,0354022754	0,0635223527	4032,91519568	1574,248995966	0,0002479596	0,1043684905	26,2975724204	0,0468306884	11,7998585021
Dipteryx alata	BronxA_092	0,5966959932	0,3885386756	3,0784208646	9,6745156149	0,0383957338	0,0536899062	3408,67158141	1862,5474898328	0,0002933694	0,1020956899	25,7248982314	0,0347403302	8,7534690319
Dipteryx alata	BronxA_092	0,5770820604	0,258225446	3,2778831963	8,9007182214	0,0353247254	0,0636815905	4043,02490633	1570,3125369564	0,0002473396	0,1057453343	26,6444936725	0,0473317696	11,9261151861
Dipteryx alata	BronxA_092	0,6122426617	0,4178050637	3,0598290598	11,200525211	0,0444520844	0,0482624955	3064,09544005	2072,0022668499	0,0003263606	0,0952082882	23,9894899479	0,0340169446	8,5711986311
Dipteryx alata	BronxA_092	0,5921380789	0,371400769	3,1823959326	10,0629986884	0,039937526	0,0486677483	3089,82418548	2054,7488518809	0,000323643	0,0971545061	24,4798755555	0,0321549744	8,1020408029
Dipteryx alata	BronxA_092	0,5805880763	0,2684647979	3,252246732	9,1174215347	0,0361847667	0,061119801	3880,38168502	1636,1309822056	0,0002577066	0,1051405589	26,4921093236	0,0418083083	10,534376885
Dipteryx alata	BronxA_092	0,5849780661	0,3703417972	3,161163962	9,7323321478	0,0386251932	0,0535323478	3398,66849287	1868,0294094432	0,0002942329	0,1011745501	25,4928000293	0,0335164326	8,4450853774
Dipteryx alata	BronxA_092	0,5986055319	0,376226708	3,1302110139	10,3623025579	0,0411253883	0,0461660463	2930,99581048	2166,0940881995	0,000341181	0,093968781	23,6771731715	0,0332133326	8,368713716
Dipteryx alata	BronxA_092	0,5873053916	0,2524797649	3,1624242424	10,8388373378	0,0430166357	0,0544291789	3455,6066187	1837,249837194	0,0002893848	0,0979086457	24,6698949872	0,0335137928	8,4444202312
Dipteryx alata	BronxA_092	0,5895530853	0,3069738784	3,1988862371	9,0650003249	0,03597672	0,0603717729	3832,89078051	1656,4032374485	0,0002608997	0,1050863733	26,4784562679	0,0403879235	10,176484669
Dipteryx alata	BronxA_092	0,5901177652	0,3390686271	3,1592827004	9,8720066052	0,0391795262	0,0510287129	3239,71740281	1959,6810178925	0,0003086689	0,0991414934	24,9805337821	0,0353821075	8,9151767041
Dipteryx alata	BronxA_092	0,5845222112	0,3691778665	3,1280943026	9,730886274	0,0386194549	0,0559076825	3549,47404748	1788,6629434949	0,0002817319	0,1030313492	25,9606549064	0,0361356527	9,105046362
Dipteryx ferrea	BronxA_093	0,5576107619	0,3017050231	3,0100574713	8,088528006	0,0321013455	0,0812683264	5159,57382482	1230,4916865563	0,0001938145	0,1212478757	30,5506458382	0,0343081961	8,6445848416
Dipteryx ferrea	BronxA_093	0,5464865686	0,2971390863	3,1058897243	8,0715952017	0,0320341435	0,07509223	4767,46503083	1331,6957033914	0,0002097551	0,1200171163	30,2405332508	0,033698202	8,4908855314
Dipteryx ferrea	BronxA_093	0,5758658518	0,3402223632	3,0743626062	10,1998184245	0,0404805294	0,0498727016	3166,32441072	2005,1049336961	0,0003158236	0,0983338164	24,7770246032	0,0309049637	7,7870774746
Dipteryx ferrea	BronxA_093	0,5581346217	0,3111795637	3,0112753696	8,5481831132	0,0339256017	0,0681065752	4323,95889368	1468,2870151468	0,0002312695	0,1150649456	28,9927421947	0,0334031365	8,4165383314
Dipteryx ferrea	BronxA_093	0,5663564635	0,3644929161	3,0664802065	8,8821155402	0,0352508961	0,0617090734	3917,79348947	1620,5072356891	0,0002552457	0,1087769474	27,4083646964	0,0320930797	8,0864452893
Dipteryx ferrea	BronxA_093	0,5714275106	0,2654069011	3,183011583	7,5583124913	0,0299970527	0,0916218606	5816,90031908	1091,4425809908	0,0001719129	0,1281345817	32,2858788483	0,0445743952	11,2313436775
Dipteryx ferrea	BronxA_093	0,5498712502	0,3344881882	3,0723360656	8,3745035879	0,0332363111	0,0735763816	4671,2266544	1359,1318014191	0,0002140765	0,1172050038	29,5319694576	0,034027189	8,5737798935
Dipteryx ferrea	BronxA_093	0,5460871355	0,2781502058	3,0888119954	9,032212755	0,0358465944	0,0596841214	3789,23307643	1675,4875114747	0,0002639056	0,1044879193	26,3276647119	0,0345765641	8,7122051348
Dipteryx ferrea	BronxA_093	0,5359977075	0,2391799402	3,1173263328	8,3473657038	0,0331286076	0,0724260006	4598,19111956	1380,7196205077	0,0002174768	0,1132632611	28,5387744497	0,0383729307	9,6687699375
Dipteryx ferrea	BronxA_093	0,5739149554	0,3674216671	3,0383036936	10,8603217896	0,0431019021	0,0455285893	2890,52485674	2196,4221075007	0,0003459579	0,0925086898	23,309276171	0,0297243655	7,4896039133
Dipteryx ferrea	BronxA_093	0,5449262958	0,3499762949	3,0271542361	8,7875759795	0,0348756922	0,0643463042	4085,22633268	1554,0908093203	0,0002447845	0,1114180963	28,0738510273	0,0331184364	8,3448028645
Dipteryx ferrea	BronxA_093	0,5403803621	0,2907803772	2,9837541164	8,0631712017	0,0320007107	0,0764796231	4855,5480247	1307,5378238091	0,00020595	0,1209692381	30,4804379436	0,0338727647	8,5348698539
Dipteryx ferrea	BronxA_093	0,5760277398	0,3945850872	3,0438428366	8,9042256859	0,0353386457	0,0654476341	4155,14770643	1527,9391122007	0,0002406653	0,1119298777	28,2028038422	0,0332390493	8,3751935174
Dipteryx ferrea	BronxA_093	0,5675096925	0,322348492	3,0203962704	10,5283723599	0,0417844778	0,0475337934	3017,83150999	2103,7664550204	0,0003313638	0,0952802952	24,0076334252	0,0298832712	7,5296431316
Dipteryx ferrea	BronxA_093	0,5446232851	0,2394970897	3,0279503106	7,6599995064	0,030400623	0,0822374508	5221,1017214	1215,9909989137	0,0001915305	0,1212565212	30,5528242458	0,034026076	8,5734994771
Dipteryx ferrea	BronxA_093	0,5768601131	0,3146345966	3,0996740902	7,7552917669	0,0307788142	0,0938620481	5959,12563106	1065,393329608	0,0001678099	0,1278429048	32,2123854702	0,0473055998	11,9195212057
Dipteryx ferrea	BronxA_093	0,5705448807	0,3335188489	3,0569326104	8,6531782166	0,034342301	0,0689866226	4379,8314578	1449,5563947609	0,0002283193	0,1132716693	28,5408930592	0,0335726375	8,4592472346
Dipteryx ferrea	BronxA_093	0,5652403344	0,3438390685	3,1369070575	8,5618602915	0,033979883	0,0690325494	4382,74726096	1448,5920176545	0,0002281674	0,1136822594	28,6443488215	0,0336941844	8,4898732344
Dipteryx ferrea	BronxA_093	0,5649377026	0,354664478	3,0479638009	8,590660247	0,0340941829	0,0653496941	4148,92967733	1530,2290449332	0,000241026	0,1124459407	28,3328354639	0,0328859105	8,2862136589
Dipteryx ferrea	BronxA_093	0,5459824613	0,338401196	3,0944444444	8,3514798958	0,0331449358	0,0690018197	4380,79629117	1449,2371422129	0,000228269	0,1155549945	29,116219079	0,0336416178	8,4766281054
Dipteryx ferrea	BronxA_093	0,5782529815	0,3792187458	2,9980314961	8,6192469712	0,0342076364	0,0722320395	4585,87689779	1384,4271966105	0,0002180608	0,1183685504	29,8251465577	0,0338537624	8,5300818617
Dipteryx ferrea	BronxA_093	0,5467420513	0,2300703265	3,3349034385	7,9260671125	0,0314565789	0,0958585665	6085,88083876	1043,2035831493	0,0001643148	0,1204672883	30,3539623952	0,0587944975	14,8143615779
Dipteryx ferrea	BronxA_093	0,5674266724	0,3219657929	3,0807240705	8,0124741537	0,0317995068	0,0809255914	5137,81422133	1235,703048828	0,0001946353	0,1242756004	31,313537113	0,0352776536	8,8888575918
Dipteryx ferrea	BronxA_093	0,5700572255	0,3163035703	3,0813375508	8,1891938762	0,0325008632	0,0797833097	5065,29289867	1253,3949812231	0,0001974219	0,1212176143	30,5430209231	0,0363855537	9,1680135354
Dipteryx ferrea	BronxA_093	0,562466711	0,3656456737	3,0796359499	9,6063557239	0,0381252243	0,0508203858	3226,4911075	1967,7143020382	0,0003099342	0,0981216488	24,723565041	0,0307758951	7,7545562377
Dipteryx ferrea	BronxA_093	0,5760573604	0,3864094571	3,1236947791	10,361131613	0,0411207411	0,0830246891	5271,08200651	1204,4609986702	0,0001897144	0,1255081841	31,6241093893	0,034481197	8,6881756146
Dipteryx ferrea	BronxA_093	0,5710870203	0,3774018546	3,0798729294	8,6083924997	0,0341645577	0,0737399244	4681,60968299	1356,1174740146	0,0002136017	0,1162963053	29,303006059	0,0328962936	8,2888298763
Dipteryx ferrea	BronxA_093	0,5746931923	0,3567674447	3,0736561346	8,5350994478	0,0338736759	0,0725095595	4603,49611741	1379,1285005348	0,0002172262	0,1168196279	29,4348668697	0,0331311024	8,3479942938
Dipteryx ferrea	BronxA_093	0,5182484063	0,1989746503	3,0993997599	7,8224668331	0,0310454152	0,0834936102	5300,85292311	1197,6964442709	0,0001886489	0,124697155	31,4197555859	0,0428073474	10,7861032848
Dipteryx ferrea	BronxA_093	0,5804379743	0,3725765776	3,0771628995	10,1095899739	0,0401224352	0,0489493743	3107,70408989	2042,9270335917	0,000321781	0,0955800701	24,0831672601	0,0310820033	7,8316858679
Dipteryx ferrea	BronxA_093	0,5520140518	0,3135035794	3,0550152417	9,3528295793	0,0371190424	0,052865598	3356,33779893	1891,5893089343	0,0002979438	0,1014050472	25,5508780435	0,0315701046	7,9546720226
Dipteryx ferrea	BronxA_093	0,5325522485	0,2224813041	3,088045977	7,9350571986	0,0314922583	0,0827689096	5254,84304078	1208,1831271343	0,0001903006	0,1214015224	30,5893599685	0,0417150193	10,5108709935
Dipteryx ferrea	BronxA_093	0,5534488418	0,3655735644	3,1023813381	9,1806035793	0,0364355205	0,0564018629	3580,84863103	1772,9910844631	0,0002792634	0,1039720763	26,197688527	0,0323060625	8,1401102285
Dipteryx ferrea	BronxA_093	0,5579102379	0,3296424165	3,0522247361	8,8398936773	0,035083328	0,0626161407	3975,38148895	1597,0323138242	0,0002515482	0,1083685484	27,3054610147	0,0326589839	8,2290353188
Dipteryx ferrea	BronxA_093	0,5500013136	0,3107240199	3,1066298343	8,6041567626	0,0341477472	0,0664160162	4216,62846883	1505,660919518	0,0002371563	0,1118957826	28,1942129303	0,0333125252	8,3937071483
Dipteryx ferrea	BronxA_093	0,5574176936	0,3343770799	3,0572017521	9,3657009566	0,0371701257	0,0554179532	3518,38205246	1804,4693847852	0,0002842215	0,1026675139	25,8689798744	0,0312341276	7,8700163907
Dipteryx ferrea	BronxA_093	0,5607041559	0,3370248754	3,0535675558	8,1854482627	0,0324859978	0,0776017837	4926,79189579	1288,6301739362	0,0002029718	0,1207538579	30,4261689179	0,0345596381	8,7079403198
Dipteryx ferrea	BronxA_093	0,5589908567	0,3537940159	3,1264367816	8,5687633309	0,0340072795	0,0669761341	4252,1893053	1493,0691560986	0,000235173	0,114103825	28,7505700762	0,0335696168	8,4584861225
Dipteryx ferrea	BronxA_093	0,542815065	0,2777488643	3,1303306181	7,7953798368	0,0309379137	0,0848796641	5388,85089521	1178,1384976269	0,0001855683	0,1262645184	31,8146818134	0,0353180299	8,8990311466
Dipteryx ferrea	BronxA_093	0,5759347019	0,3960574756	3,0916158857	8,4014182105	0,0333431285	0,0733521378	4656,98984167	1363,2867825557	0,000214731	0,1180852159	29,7537551895	0,0335343076	8,449589325
Dipteryx ferrea	BronxA_093	0,5602765436	0,3409572814	3,066970091	9,1360559192	0,0362587219	0,0623779235	3960,25752869	1603,1312740708	0,0002525088	0,1079999604	27,2125884406	0,0330634973	8,3309599455
Dipteryx ferrea	BronxA_093	0,5309943292	0,2439219744	3,1045211473	7,6240222018	0,0302578381	0,0868758129	5515,58264	1151,0683661206	0,0001813045	0,1230653649	31,0085958842	0,0425454192	10,7201056317
Dipteryx ferrea	BronxA_093	0,5539192876	0,360862993	3,0402764067	8,6982860188	0,0345213226	0,0655623287	4162,42945072	1525,2661391102	0,0002402443	0,1118645453	28,1863421278	0,0333323926	8,3987130871
Dipteryx ferrea	BronxA_093	0,5834132442	0,3613203691	3,0135869565	10,006118484	0,0397117827	0,0581906056	3694,41255799	1718,4904495537	0,000270679	0,1060030184	26,7094219529	0,0332237056	8,3713273869
Dipteryx ferrea	BronxA_093	0,536827974	0,238525742	3,0915359011	7,873712954	0,0312487983	0,08458225	5369,96862899	1182,2811521373	0,0001862208	0,1221627797	30,7811728464	0,0438077076	11,0381625544
Dipteryx ferrea	BronxA_093	0,5593052569	0,3474495896	3,0688779827	8,8580592261	0,0351554226	0,0608531592	3863,45309961	1643,3000566977	0,0002588358	0,1086032643	27,3646020165	0,0323398056	8,1486124274
Aspidosperma parvifolium	BronxA_103	0,6340659627	0,4347127291	3,3862781955	8,2632340076	0,03279471	0,2360030619	14983,3923588	423,7233161625	6,67E-005	0,2054117595	51,7572937233	0,0284502598	7,1685694059
Aspidosperma parvifolium	BronxA_103	0,5810273997	0,294866727	3,4509394572	9,0710616721	0,036000776	0,1751220135	11118,1686283	571,0304376469	8,99E-005	0,168942758	42,5682539914	0,0320166145	8,0671784463
Aspidosperma parvifolium	BronxA_103	0,6079294509	0,3350887104	3,5767676768	8,1232848988	0,0322392869	0,2569033508	16310,3125567	389,2514429465	6,13E-005	0,2098180251	52,8675338709	0,0302721337	7,6276242392
Aspidosperma parvifolium	BronxA_103	0,5283343796	0,1957392489	3,5223443223	8,5747362635	0,0340309845	0,1817101674	11536,4381802	550,3269378698	8,67E-005	0,1628785786	41,0402717611	0,0512392992	12,9106895509
Aspidosperma parvifolium	BronxA_103	0,6612762903	0,4170747394	3,4382716049	8,2508447919	0,0327455403	0,2418535499	15354,8288878	413,4733603347	6,51E-005	0,2047033154	51,5787881197	0,0287668968	7,248351959
Aspidosperma parvifolium	BronxA_103	0,613601932	0,4064002918	3,2546399406	8,3650136912	0,0331986481	0,1777206767	11283,1528896	562,6807293797	8,86E-005	0,1718913539	43,3112072826	0,0286809516	7,2266964594
Aspidosperma parvifolium	BronxA_103	0,5700240671	0,268955992	3,4981132076	7,9242218443	0,0314492554	0,3070485848	19493,9395371	325,6813578164	5,13E-005	0,2298270916	57,9091884355	0,030273904	7,6280702894
Aspidosperma parvifolium	BronxA_103	0,6026424638	0,41779175	3,6057416268	7,9795292194	0,0316687566	0,2379088597	15104,3878927	420,32902907	6,62E-005	0,2009445458	50,6316965916	0,0290944592	7,3308873581
Aspidosperma parvifolium	BronxA_103	0,6009540292	0,3818223796	3,4963924964	8,2154439887	0,0326050433	0,2997437666	19030,1703161	333,6182804551	5,25E-005	0,2070092566	52,1598126824	0,0324404036	8,1739599534
Aspidosperma parvifolium	BronxA_103	0,5976794919	0,3124750525	3,4377811095	8,6218119159	0,034217816	0,1811760109	11502,5255832	551,9494524643	8,69E-005	0,175225927	44,1514146728	0,0328681372	8,2817353467
Aspidosperma parvifolium	BronxA_103	0,5960106432	0,3204340416	3,375	8,5700909499	0,0340125485	0,2224345158	14121,9507806	449,5705158764	7,08E-005	0,1893694236	47,7151303511	0,0277521304	6,9926627707
Aspidosperma parvifolium	BronxA_103	0,6199253228	0,3672882892	3,7302977233	8,384654135	0,0332765961	0,2541439119	16135,120946	393,4778498957	6,20E-005	0,2012870194	50,7179891386	0,0299924516	7,5571531516
Aspidosperma parvifolium	BronxA_103	0,5667125966	0,2695391181	3,7392832045	8,4510961483	0,0335402878	0,1873715708	11895,8700785	533,6988934568	8,41E-005	0,1769807152	44,5935660461	0,038906515	9,8032163713
Aspidosperma parvifolium	BronxA_103	0,5820317056	0,2853036794	3,4725738397	10,353879234	0,0410919582	0,2576378055	16356,9417126	388,1417938127	6,11E-005	0,2064105138	52,0089483701	0,0274407866	6,9142139433
Aspidosperma parvifolium	BronxA_103	0,6171521587	0,3865336818	3,4802867384	7,9581539341	0,0315839234	0,2952907152	18747,4544216	338,6493203208	5,33E-005	0,2240650392	56,4573327237	0,0285263565	7,1877433748
Aspidosperma parvifolium	BronxA_103	0,5746210719	0,3500868003	3,2739212008	7,920350857	0,0314338925	0,278365146	17672,8817363	359,2403769993	5,66E-005	0,2144493633	54,0344852454	0,0275572667	6,9435632712
Aspidosperma parvifolium	BronxA_103	0,6088623254	0,4096522741	3,5431861804	7,418427862	0,0294418856	0,392853277	24941,518732	254,5479594024	4,01E-005	0,2595663974	65,402556833	0,0267651245	6,7439683696
Aspidosperma parvifolium	BronxA_103	0,496935845	0,2234346669	3,6132352941	8,2874736445	0,032890911	0,1887533112	11983,5941903	529,7920304051	8,34E-005	0,1653861231	41,6720940089	0,053753164	13,5441043267
Aspidosperma parvifolium	BronxA_103	0,6178096724	0,3733262826	3,1739583333	8,5385495472	0,0338873685	0,2157463252	13697,3300886	463,5073154068	7,30E-005	0,1842498801	46,4251666497	0,0303742009	7,6533419525
Aspidosperma parvifolium	BronxA_103	0,5016689066	0,2021147685	3,8318965517	7,6281936108	0,0302743934	0,2257865114	14334,7627024	442,8962536348	6,98E-005	0,1783827749	44,9468409144	0,0576053905	14,5147440513
Aspidosperma parvifolium	BronxA_103	0,5409675912	0,2474665869	3,7093403005	8,4722337327	0,0336241776	0,1694731399	10759,5322226	590,064007085	9,29E-005	0,162352909	40,9078195928	0,0496217831	12,5031264519
Aspidosperma parvifolium	BronxA_103	0,6001420998	0,413257372	3,5933484505	8,625007517	0,0342304986	0,1634355919	10376,2196121	611,8618278136	9,64E-005	0,1659540705	41,8151988711	0,0307940588	7,7591329365
Aspidosperma parvifolium	BronxA_103	0,5879687989	0,3498869467	3,5196195006	8,0261431562	0,0318537557	0,2831388478	17975,9551215	353,1836085874	5,56E-005	0,223649117	56,3525334196	0,0292244916	7,3636514241
Aspidosperma parvifolium	BronxA_103	0,5756235083	0,3349313396	3,6272984441	8,6946337923	0,0345068279	0,1778039233	11288,4380568	562,4172862247	8,86E-005	0,1683469089	42,4181187795	0,0422274829	10,6399956886
Aspidosperma parvifolium	BronxA_103	0,6412745935	0,3757802397	3,428907168	8,2827691882	0,0328722402	0,2475216589	15714,6865116	404,0050492222	6,36E-005	0,2095667955	52,8042319401	0,029152692	7,3455601772
Aspidosperma parvifolium	BronxA_103	0,6162244551	0,3414485583	3,3508500773	7,947933532	0,0315433612	0,2439287316	15486,5782862	409,9558069113	6,46E-005	0,194330925	48,9652724525	0,028966546	7,2986572591
Aspidosperma parvifolium	BronxA_103	0,6247324574	0,4701180263	3,3469387755	8,2473157487	0,0327315344	0,2290072328	14539,2402729	436,6674309277	6,88E-005	0,1998754802	50,3623257196	0,0302448589	7,6207518388
Aspidosperma parvifolium	BronxA_103	0,5794184131	0,2383281464	3,3585858586	9,4574172316	0,0375341246	0,1913938679	12151,2381886	522,4827790477	8,23E-005	0,1508609987	38,0122201553	0,032480028	8,1839440654
Aspidosperma parvifolium	BronxA_103	0,4720232956	0,1857744942	3,860125261	7,8246001232	0,0310538817	0,2313588365	14688,5391874	432,2290063461	6,81E-005	0,1483024465	37,367545571	0,093510316	23,5616544166
Aspidosperma parvifolium	BronxA_103	0,6126334084	0,4203899133	3,5148698885	8,2029576566	0,0325554882	0,2266589961	14390,1551278	441,1914007341	6,95E-005	0,1968228904	49,5931692472	0,0294723825	7,426112137
Aspidosperma parvifolium	BronxA_103	0,6137871272	0,3376849362	3,3792800702	8,0790284795	0,0320636443	0,2187836684	13890,1653218	457,0725078158	7,20E-005	0,1916816574	48,2977404588	0,0309672503	7,8027717271
Aspidosperma parvifolium	BronxA_103	0,5745318394	0,2723363195	3,6758183738	8,0274753267	0,0318590427	0,2617985225	16621,0978414	381,9731258546	6,02E-005	0,1981167484	49,9191806988	0,0534799762	13,4752695892
Aspidosperma parvifolium	BronxA_103	0,6291046238	0,4177449455	3,3580672994	8,2420788693	0,0327107505	0,2213814557	14055,0939714	451,7090181366	7,11E-005	0,1942509008	48,945108866	0,0305751802	7,7039824148
Aspidosperma parvifolium	BronxA_103	0,601656667	0,446924874	3,3892045455	8,5184777804	0,0338077087	0,1764134491	11200,1594543	566,850206333	8,93E-005	0,1705022312	42,9611921231	0,0369937381	9,3212568446
Aspidosperma parvifolium	BronxA_103	0,6285767063	0,3760215111	3,5432300163	7,795684657	0,0309391235	0,3580967567	22734,8923606	279,2541348745	4,40E-005	0,2511532913	63,2827190638	0,0296891185	7,4807227795
Aspidosperma parvifolium	BronxA_103	0,6060076173	0,3564461515	3,6337880378	7,6503531167	0,0303623389	0,2714269466	17232,3884504	368,4232580935	5,80E-005	0,2192347452	55,240250749	0,0288683732	7,273920817
Aspidosperma parvifolium	BronxA_103	0,5451284509	0,2491392844	3,7534602076	7,9116905886	0,031399522	0,2200245942	13968,9493736	454,4946457906	7,16E-005	0,1763001725	44,4220907198	0,0612925442	15,4437906608
Aspidosperma parvifolium	BronxA_103	0,6034743378	0,3686259094	3,4857375713	8,4670179152	0,0336034774	0,2091387962	13277,8304463	478,1513608941	7,53E-005	0,1933288021	48,7127690318	0,0294404993	7,4180785662
Aspidosperma parvifolium	BronxA_103	0,5994127978	0,3671669976	3,6153846154	7,7176971112	0,0306296104	0,261805927	16621,5679372	381,962322786	6,02E-005	0,2122947168	53,4915821834	0,029671241	7,4762181941
Aspidosperma parvifolium	BronxA_103	0,6001665119	0,4826414621	3,4360086768	7,824126733	0,031052003	0,235391762	14944,5820764	424,8237030103	6,69E-005	0,2009640495	50,6366109085	0,0298477244	7,5206864505
Aspidosperma parvifolium	BronxA_103	0,6033252294	0,3903261138	3,4919571046	8,4204632927	0,0334187137	0,171788031	10906,5003223	582,1127318556	9,17E-005	0,1705442735	42,9717854463	0,0290583903	7,3217991294
Aspidosperma parvifolium	BronxA_103	0,5378641198	0,2298125387	3,7092198582	7,9075104495	0,0313829321	0,2471040151	15688,1710899	404,6878798846	6,37E-005	0,191280954	48,1967758113	0,0579683543	14,60619952
Diallium guianensis	BronxA_104	0,6204774363	0,424771452	3,5670517328	8,5221750035	0,033822382	0,1551386932	9849,46505432	644,5845193226	0,0001015284	0,1634689174	41,1890185648	0,041844743	10,5435572869
Diallium guianensis	BronxA_104	0,6453710541	0,3812639514	3,5118842577	9,3212090556	0,0369935484	0,1077217625	6839,05293661	928,3175253153	0,0001462191	0,1392455577	35,08549485	0,0400279261	10,0857766452
Diallium guianensis	BronxA_104	0,5964234878	0,3364008892	3,5182995496	9,0630678917	0,0359690507	0,0944234422	5994,76748804	1059,0590394512	0,0001668121	0,12271493	30,9202973284	0,0484713388	12,2132507256
Diallium guianensis	BronxA_104	0,5423544648	0,2675603397	3,7359307359	10,7206991605	0,0425477748	0,0760032552	4825,30431457	1315,7331193508	0,0002072408	0,1101890544	27,7641711834	0,0418642275	10,5484667828
Diallium guianensis	BronxA_104	0,6649551916	0,4136452483	3,77613321	9,0020582376	0,0357269186	0,1047618835	6651,13576423	954,5456479439	0,0001503503	0,1361357518	34,3019217031	0,038373578	9,6689330393
Diallium guianensis	BronxA_104	0,6343604298	0,3154975681	3,3513513514	9,441592115	0,0374713187	0,1276449138	8103,93649319	783,4233033511	0,0001233968	0,1504655852	37,9125883972	0,037028446	9,3300021359
Diallium guianensis	BronxA_104	0,6018257985	0,2308174406	3,6456422018	8,5759103326	0,0340356441	0,1269542042	8060,08463349	787,6856120425	0,0001240682	0,1444492665	36,3966655641	0,0462332667	11,6493270388
Diallium guianensis	BronxA_104	0,6163584593	0,3200665871	3,6505602241	8,8317621719	0,0350510561	0,121578588	7718,79683449	822,5132535239	0,0001295539	0,1429325174	36,0144925762	0,0420633457	10,5986382921
Diallium guianensis	BronxA_104	0,6142771902	0,4594024966	3,5516666667	9,3596603812	0,0371461521	0,0890192256	5651,66389895	1123,3528410629	0,000176939	0,1237226037	31,1741993464	0,0389428248	9,812365301
Diallium guianensis	BronxA_104	0,5859630731	0,334419852	3,5914245216	9,0647215471	0,0359756136	0,1124667896	7140,30581816	889,1513696073	0,00014005	0,1344261951	33,8711672706	0,0436400525	10,9959187449
Diallium guianensis	BronxA_104	0,6177976924	0,397443808	3,5700141443	8,638765969	0,0342851024	0,1155901948	7338,60496174	865,125283447	0,0001362657	0,1381895745	34,8194203491	0,0386484196	9,7381844611
Diallium guianensis	BronxA_104	0,5912928476	0,3757255539	3,5885186672	8,593215806	0,0341043252	0,1285786644	8163,2185695	777,7340081672	0,0001225007	0,1486707853	37,4603553426	0,0391993449	9,8770002864
Diallium guianensis	BronxA_104	0,643061073	0,4942575799	3,6567043619	9,2239743689	0,0366076483	0,1202818579	7636,46986498	831,3805737275	0,0001309506	0,145164136	36,5767901682	0,0382273511	9,6320884774
Diallium guianensis	BronxA_104	0,6306153473	0,4373875977	3,6045051699	8,8025440109	0,0349350965	0,1178674634	7483,18448221	848,4105547218	0,0001336329	0,1440544758	36,2971907569	0,0370789984	9,3427397575
Diallium guianensis	BronxA_104	0,6186827777	0,3884474813	3,9771126761	12,4106014478	0,0492545745	0,1204449311	7646,82307929	830,2549479398	0,0001307733	0,1408811092	35,497602308	0,0484213769	12,2006618848
Diallium guianensis	BronxA_104	0,5724729898	0,1876774818	3,4951259139	8,5888555569	0,0340870205	0,1313918938	8341,82523989	761,0819592888	0,0001198778	0,1369236882	34,5004568646	0,0386799938	9,7461401786
Diallium guianensis	BronxA_104	0,5848573858	0,3707216889	3,6432706223	9,4223528097	0,0373949627	0,0742572707	4714,45503413	1346,6694775231	0,0002121136	0,1092813118	27,5354486521	0,0519875537	13,099226136
Diallium guianensis	BronxA_104	0,6170976223	0,329883828	3,4246924056	8,8945992673	0,0353004408	0,121609401	7720,75309348	822,3048478236	0,000129521	0,1417908172	35,7268200897	0,0380360024	9,583874632
Diallium guianensis	BronxA_104	0,5855949206	0,3406983855	3,5232179829	9,2433111995	0,0366843913	0,0933987793	5929,71356048	1070,6778047306	0,0001686422	0,1236502705	31,1559736767	0,0403538044	10,1678877147
Diallium guianensis	BronxA_104	0,5940453589	0,3743670846	3,390885751	9,7573534991	0,0387244967	0,0897843056	5700,2373915	1113,7804027381	0,0001754313	0,1216646087	30,6556494315	0,0439475888	11,0734081936
Diallium guianensis	BronxA_104	0,5937797592	0,3630149095	3,7159763314	8,6681295137	0,034401639	0,1242175108	7886,33709624	805,0394777927	0,0001268016	0,143283975	36,1030488171	0,0449193926	11,3182721496
Diallium guianensis	BronxA_104	0,5591865285	0,1839431705	3,6121372032	19,0353954033	0,0755467255	0,0975380162	6192,50596032	1025,2412736139	0,0001614855	0,1219315478	30,7229096888	0,041912987	10,5607526375
Diallium guianensis	BronxA_104	0,6037138882	0,3811612211	3,6715103479	9,0162826971	0,035783372	0,1109204575	7042,13209148	901,5469484481	0,0001420024	0,1350593086	34,0306919303	0,0393743072	9,9210852687
Diallium guianensis	BronxA_104	0,6029376877	0,3126280723	3,6533033996	8,8465899316	0,0351099038	0,1070767242	6798,1006613	933,9097806813	0,0001470999	0,1326592518	33,4259532113	0,0474432499	11,9542047054
Diallium guianensis	BronxA_104	0,611531089	0,3564695128	3,6256038647	9,1568404925	0,0363412107	0,102385312	6500,25169162	976,7025953506	0,0001538402	0,1311521132	33,0462017548	0,0410732508	10,3491655536
Diallium guianensis	BronxA_104	0,6433033566	0,4612993235	3,570006035	9,0127999084	0,0357695496	0,0998312072	6338,09635724	1001,6907821807	0,0001577761	0,1310159899	33,0119029738	0,039164174	9,8681383321
Batocarpus amazonicus	BronxA_106	0,6023763111	0,4806553277	4	4,6574528961	0,0184842662	0,5997229811	38075,2887759	166,7436518998	2,63E-005	0,2870039831	72,3159642415	0,0608477662	15,331720613
Batocarpus amazonicus	BronxA_106	0,6804897861	0,5208368377	3,6403013183	4,9583985343	0,0196786442	0,475626723	30196,6497847	210,248909826	3,31E-005	0,2720882614	68,5576721606	0,0536190093	13,5103015602
Batocarpus amazonicus	BronxA_106	0,6806328162	0,4104392959	3,930875576	5,7280792515	0,0227333145	0,495731577	31473,0693073	201,7220702445	3,18E-005	0,2906055922	73,2234563143	0,0264327231	6,6602136969
Batocarpus amazonicus	BronxA_106	0,5989412064	0,4708523187	3,8565737052	5,1190574561	0,0203162593	0,5268022413	33445,6875872	189,8245530482	2,99E-005	0,2605241346	65,6438764332	0,0596612024	15,0327439074
Batocarpus amazonicus	BronxA_106	0,6278454978	0,3296903227	3,4588528678	5,5627454245	0,0220771459	0,5722110785	36328,6096071	174,7606849332	2,75E-005	0,3115249105	78,4944656298	0,0271680001	6,8454803342
Batocarpus amazonicus	BronxA_106	0,6756954819	0,4789976868	3,7737104825	5,6344792531	0,0223618395	0,3769774781	23933,5939988	265,267836412	4,18E-005	0,2499509417	62,9797648389	0,0311056899	7,8376541519
Walsura sp. 2	BronxA_107	0,5595758758	0,3242428443	3,7162493864	8,0670896536	0,0320162621	0,0984210571	6248,56856987	1016,04273469	0,0001600367	0,1228499607	30,9543208035	0,054337963	13,691455248
Walsura sp. 2	BronxA_107	0,6135281712	0,3239563131	3,4294079375	8,9545296143	0,0355382894	0,0784608882	4981,33483147	1274,5203670161	0,0002007494	0,1184254375	29,8394803126	0,044083103	11,1075535061
Walsura sp. 2	BronxA_107	0,6295914041	0,4042137974	3,5301204819	10,4013143382	0,0412802163	0,0595405676	3780,1191135	1679,5271543024	0,0002645419	0,1015313128	25,5826929971	0,0456004178	11,4898690507
Walsura sp. 2	BronxA_107	0,6337973538	0,3926432061	3,3939393939	9,8652467994	0,0391526982	0,0645751822	4099,75736465	1548,5825459719	0,0002439169	0,1078801542	27,1824010657	0,0422684607	10,6503208104
Walsura sp. 2	BronxA_107	0,6197635038	0,4058093218	3,4191655802	9,7521754764	0,0387039464	0,0623330225	3957,40684645	1604,2860751924	0,0002526907	0,1070755717	26,9796716142	0,0412900344	10,4037881843
Walsura sp. 2	BronxA_107	0,5857411395	0,3091033522	3,712139069	9,0774627324	0,0360261802	0,0745249456	4731,44920881	1341,8325797093	0,0002113517	0,1141243567	28,7557434206	0,0480532265	12,1078996031
Walsura sp. 2	BronxA_107	0,6042241777	0,4002763534	3,6309992132	9,5902590476	0,0380613406	0,0745248455	4731,44285714	1341,8343810389	0,000211352	0,1161336133	29,2620128018	0,0429363987	10,8186201357
Walsura sp. 2	BronxA_107	0,6088289581	0,3429948324	3,402173913	10,0870569914	0,0400330074	0,0583024887	3701,51580383	1715,1926491986	0,0002701596	0,1039665296	26,1962909196	0,0438033473	11,0370638784
Walsura sp. 2	BronxA_107	0,6219949201	0,4022676199	3,5036200405	9,2482179327	0,0367038649	0,0696966789	4424,91160298	1434,7885940485	0,0002259932	0,1120542567	28,2341434238	0,0446022228	11,2383553604
Walsura sp. 2	BronxA_107	0,6188743532	0,4515135864	3,4603914259	9,4049801695	0,037326015	0,0775714759	4924,86771384	1289,1336512012	0,0002030511	0,11786594	29,6985045664	0,0398376534	10,0378339231
Walsura sp. 2	BronxA_107	0,6068492385	0,3764118434	3,6248157972	8,9793235239	0,0356366902	0,0759930654	4824,65738696	1315,9095430849	0,0002072686	0,1170326237	29,4885351121	0,0471075538	11,8696198503
Walsura sp. 2	BronxA_107	0,6278077942	0,4495447418	3,6437651332	9,1209128804	0,036198623	0,0759693394	4823,15106614	1316,3205154823	0,0002073333	0,1166767361	29,3988626444	0,0431861376	10,8815464822
Walsura sp. 2	BronxA_107	0,6598216633	0,4602526007	3,2899628253	11,1969409472	0,0444378594	0,068127274	4325,27302443	1467,8409112641	0,0002311993	0,1113363271	28,0532477838	0,0433889594	10,9326511884
Walsura sp. 2	BronxA_107	0,609379276	0,4504254432	3,4530679934	9,1501868154	0,0363148039	0,0724250731	4598,13223717	1380,7373016145	0,0002174796	0,1148018466	28,9264495371	0,0429815867	10,8300060862
Jacaranda copaia	BronxA_108	0,4157133613	0,0857319862	3,461038961	9,9340370742	0,0394257096	0,0845276967	5366,50514313	1183,0441839311	0,000186341	0,1023541927	25,7900328054	0,0432688347	10,9023835472
Jacaranda copaia	BronxA_108	0,4121177493	0,0985684104	3,4272818455	11,2898483353	0,0448065856	0,0757613874	4809,94858524	1319,9335887083	0,0002079024	0,1009043454	25,4247169586	0,0387469633	9,7630143764
Jacaranda copaia	BronxA_108	0,4506181815	0,1250877131	3,3518131102	10,7281904848	0,042577506	0,0694972571	4412,25068615	1438,9057080409	0,0002266417	0,097990625	24,6905511731	0,0361557889	9,1101200289
Jacaranda copaia	BronxA_108	0,3919238713	0,1092939654	3,350030175	10,5784734192	0,0419833164	0,1188364283	7544,70224882	841,4928102208	0,0001325433	0,112331639	28,3040350234	0,0362743454	9,1399925442
Jacaranda copaia	BronxA_108	0,4700654373	0,1560110575	3,4	11,376576242	0,045150787	0,0511043201	3244,51756644	1956,7817302947	0,0003082122	0,0893380645	22,5103784625	0,0401536129	10,1174457733
Jacaranda copaia	BronxA_108	0,4449466158	0,1164123984	3,2518443144	10,4688675234	0,041548318	0,0714178611	4534,186233	1400,2099541947	0,0002205467	0,099860258	25,161639804	0,0388161987	9,7804595246
Jacaranda copaia	BronxA_108	0,3590660025	0,1224601261	3,6566455696	8,4875952729	0,0336851437	0,1519918929	9649,68059281	657,9298285144	0,0001036304	0,1218345954	30,6984807373	0,0504331907	12,7075755979
Jacaranda copaia	BronxA_108	0,4643439841	0,1658860809	3,2754050074	14,1637292629	0,0562123005	0,0414630461	2632,41113542	2411,7861424505	0,0003798799	0,0805673627	20,3004378399	0,0355610922	8,9602752
Dalbergia miscolobium	BronxA_109	0,592651339	0,3329810674	3,2017075774	11,7696597773	0,0467108372	0,0369887908	2348,34904756	2703,5217376351	0,0004258311	0,0837261186	21,0963448323	0,0352108293	8,8720199783
Dalbergia miscolobium	BronxA_109	0,5992539424	0,3616553533	3,422265625	11,2765709498	0,044753891	0,040906906	2597,10284051	2444,5750081917	0,0003850444	0,0872806289	21,9919694875	0,0420404483	10,5928688567
Dalbergia miscolobium	BronxA_109	0,6021101389	0,3528172947	3,3517441861	11,6911467096	0,0463992385	0,0381731898	2423,54431962	2619,6396105583	0,0004126188	0,0847735502	21,3602646083	0,0335624972	8,456692212
Dalbergia miscolobium	BronxA_109	0,5866119148	0,3348332815	3,2472885033	11,6414563469	0,0462020299	0,0375251277	2382,40007491	2664,8810015141	0,0004197448	0,0843904987	21,2637477125	0,0379227323	9,5553341315
Dalbergia miscolobium	BronxA_109	0,5759831203	0,3071467064	3,2879217912	11,8408118995	0,0469932222	0,0368724024	2340,95976813	2712,0554501047	0,0004271752	0,0829401415	20,8983033732	0,0359815818	9,0662253393
Dalbergia miscolobium	BronxA_109	0,5960172287	0,3868637745	3,3620885358	11,8361056941	0,0469745445	0,0386938326	2456,59895833	2584,3911868814	0,0004070669	0,0853647595	21,5092307408	0,0352286982	8,8765223824
Qualea grandiflora	BronxA_112	0,6186189785	0,3277567472	3,5846786029	8,5786792932	0,0340466334	0,0760276269	4826,85163164	1315,3113420805	0,0002071744	0,1180358962	29,7413281664	0,0456980061	11,5144582316
Qualea grandiflora	BronxA_112	0,6508680932	0,4961515997	3,6521470497	8,2491615887	0,0327388601	0,0828741373	5261,52375	1206,6490619984	0,000190059	0,1258172442	31,7019827992	0,0411723407	10,3741330832
Qualea grandiflora	BronxA_112	0,6066377604	0,3950455148	3,5914121293	8,6576343661	0,0343599864	0,0735875975	4671,93873431	1358,9246474888	0,0002140439	0,1148186964	28,930695163	0,0487529273	12,2842021469
Qualea grandiflora	BronxA_112	0,6159290487	0,3623412413	3,7522123894	7,1384655686	0,0283307852	0,1278311885	8115,76272599	782,2817043824	0,000123217	0,1350098163	34,0182214424	0,0728038681	18,3442817202
Qualea grandiflora	BronxA_112	0,6474484286	0,4344238169	3,6224372265	8,4791550047	0,0336516464	0,0773796168	4912,68693448	1292,3299982848	0,0002035546	0,1178180258	29,6864317055	0,0415281068	10,4637749491
Qualea grandiflora	BronxA_112	0,595667112	0,2652729144	3,6618287373	8,0736966151	0,0320424834	0,0961573791	6104,85189596	1039,9617887248	0,0001638041	0,1280143682	32,2555888345	0,0536069663	13,5072671086
Qualea grandiflora	BronxA_112	0,6415261981	0,4441499552	3,6075268817	7,8663916275	0,0312197418	0,0929410739	5900,65470097	1075,9505545357	0,0001694727	0,1293100241	32,5820533279	0,04277783	10,7786658379
Qualea grandiflora	BronxA_112	0,610150088	0,3404621173	3,5773026316	8,0887850485	0,0321023657	0,0907587608	5762,10372961	1101,8220072982	0,0001735477	0,1268103596	31,9522165861	0,0417062884	10,508671098
Qualea grandiflora	BronxA_112	0,6446170709	0,4174877751	3,6092373139	7,6987113905	0,0305542608	0,0995631393	6321,07723044	1004,3877754008	0,0001582009	0,1317286021	33,1914587861	0,0518144392	13,0556067282
Qualea grandiflora	BronxA_112	0,6673787137	0,4921536285	3,6757990868	7,3183879933	0,0290448523	0,1090689364	6924,58248051	916,8513358773	0,000144413	0,1432750836	36,1008084765	0,0348012072	8,7688081189
Qualea grandiflora	BronxA_112	0,6104007807	0,4254540668	3,7068872017	8,4037973155	0,0333525706	0,0823859113	5230,52719915	1213,7997673819	0,0001911853	0,1211084096	30,5155047796	0,045745714	11,5264791209
Qualea grandiflora	BronxA_112	0,6416866305	0,4682437352	3,6454594889	8,8665726624	0,0351892103	0,0694808838	4411,21117314	1439,2447897975	0,0002266951	0,1139487228	28,7114892157	0,044260458	11,1522413866
Qualea grandiflora	BronxA_112	0,6401068331	0,4328996128	3,5648445874	7,9226494362	0,031443015	0,0933828036	5928,69929426	1070,8609734623	0,0001686711	0,1300941054	32,7796171019	0,0393151828	9,9061878029
Qualea grandiflora	BronxA_112	0,6300924662	0,3825587039	3,580670304	8,2212986437	0,032628279	0,0869757255	5521,92590444	1149,7460863294	0,0001810962	0,1259682804	31,740039168	0,041590641	10,4795315792
Qualea grandiflora	BronxA_112	0,6057247193	0,3914550123	3,5907916373	8,424533816	0,0334348686	0,0792739094	5032,95202435	1261,4490793672	0,0001986905	0,1182438424	29,7937240797	0,0496783016	12,5173673338
Qualea grandiflora	BronxA_112	0,6399681106	0,4495796672	3,4228534538	8,0887442172	0,0321022036	0,1063387387	6751,24734583	940,3910673681	0,0001481208	0,1348238047	33,9713523569	0,0393522401	9,9155250652
Qualea grandiflora	BronxA_112	0,620852656	0,4051491419	3,7493361657	9,2110144371	0,0365562135	0,0709026234	4501,4747587	1410,3850488921	0,0002221494	0,114364057	28,8161403345	0,0480386237	12,1042201518
Qualea grandiflora	BronxA_112	0,6444346628	0,4424632931	3,5028949545	7,7146149611	0,0306173781	0,0987300421	6268,18544951	1012,8629327836	0,0001595358	0,1336537439	33,6765339004	0,0368216134	9,2778868473
Qualea grandiflora	BronxA_112	0,6461370568	0,4729526302	3,6115935227	8,5563999519	0,0339582123	0,0751414673	4770,59101754	1330,823093884	0,0002096176	0,1166481114	29,3916501123	0,0413000918	10,4063223391
Qualea grandiflora	BronxA_112	0,651823539	0,5336628844	3,6061705989	8,0132889745	0,0318027406	0,0877979753	5574,12900566	1138,978428951	0,0001794002	0,1272258975	32,0569190671	0,0394005363	9,9276941922
Qualea grandiflora	BronxA_112	0,6570361367	0,4699510158	3,5975359343	7,2708860587	0,028856329	0,1108245864	7036,04541411	902,3268503768	0,0001421253	0,1406682977	35,4439805212	0,0355692541	8,9623317512
Qualea grandiflora	BronxA_112	0,664157195	0,4122790374	3,7394894895	7,9840177952	0,0316865706	0,097378589	6182,38422327	1026,9197882822	0,0001617499	0,1336531098	33,6763741265	0,0381891095	9,6224527962
Qualea grandiflora	BronxA_112	0,5958223966	0,3768974463	3,5815102329	8,9416956145	0,0354873545	0,0683129783	4337,0630431	1463,8506829471	0,0002305708	0,1109027854	27,9440089109	0,0444127057	11,190603019
Qualea grandiflora	BronxA_112	0,6066720645	0,3430405713	3,5905279855	8,5579798343	0,0339644825	0,077126472	4896,61524898	1296,5716877468	0,0002042227	0,1181462803	29,7691414988	0,0506259744	12,7561510414
Qualea grandiflora	BronxA_112	0,6209704481	0,3905436233	3,5523290986	7,8199977598	0,0310356161	0,1001998728	6361,5022491	998,005258666	0,0001571956	0,1307235293	32,9382120987	0,0385318432	9,7088108934
Qualea grandiflora	BronxA_112	0,6325937378	0,3596458535	3,5698380567	7,3404621034	0,029132459	0,1094640914	6949,67013303	913,5415891836	0,0001438917	0,1334451957	33,6239863182	0,052853798	13,3174924071
Qualea grandiflora	BronxA_112	0,6301504012	0,3630120356	3,5514588859	8,079410061	0,0320651587	0,0887568031	5635,00318785	1126,6741980399	0,0001774622	0,126276426	31,8176821541	0,0389256541	9,8080388261
Parkia nitida	BronxA_115_b_	0,6044867431	0,4368251256	3,4066666667	7,2448519965	0,0287530064	0,1970556862	12510,6964261	507,4707659283	7,99E-005	0,183319458	46,1907295859	0,0262848904	6,6229645179
Parkia nitida	BronxA_115_b_	0,6319425342	0,4569314787	3,4405594406	7,5537653316	0,0299790062	0,1667514615	10586,7379643	599,694893653	9,45E-005	0,1573802244	39,6548597	0,0326090534	8,2164544038
Parkia nitida	BronxA_115_c_	0,6006638642	0,3680450447	3,4049429658	6,9728174845	0,0276733694	0,2061289721	13086,7423529	485,1331619744	7,64E-005	0,1787459571	45,0383513855	0,0303659916	7,6512734693
Parkia nitida	BronxA_115_c_	0,6066205311	0,388734576	3,126064736	7,3269877485	0,0290789826	0,1951153734	12387,5095998	512,5172777064	8,07E-005	0,1827520001	46,0477480527	0,0254760189	6,4191543675
Parkia nitida	BronxA_115_d_	0,5920814321	0,4194745624	3,0582362729	7,2223369861	0,0286636499	0,1891449437	12008,458205	528,6950738601	8,33E-005	0,1668546937	42,0421275392	0,0303320793	7,6427286388
Cedrela odorata	BronxA_119	0,6387248279	0,4296187241	3,4987593052	13,6137538658	0,0540295857	0,0494659044	3140,49761949	2021,5944945287	0,0003184209	0,0952701566	24,0050788271	0,0414555386	10,4454900356
Cedrela odorata	BronxA_119	0,6563765551	0,476265803	3,5030078667	9,4526601592	0,037515245	0,0753362782	4782,95919576	1327,3817395854	0,0002090756	0,1134863478	28,5949852667	0,048465018	12,2116580679
Cedrela odorata	BronxA_119	0,6721063426	0,5041335062	3,4963302752	9,4149862992	0,0373657269	0,0755710315	4797,86324338	1323,2583705649	0,0002084261	0,1165800284	29,3744953543	0,0438522937	11,0493968476
Cedrela odorata	BronxA_119	0,6662479747	0,4815762887	3,4725400458	9,2049551034	0,0365321656	0,0753546403	4784,12496849	1327,058289539	0,0002090246	0,1163466605	29,3156939923	0,0467023485	11,7675208909
Cedrela odorata	BronxA_119	0,6823786984	0,4419857774	3,3225225225	10,2722951641	0,0407681714	0,0657309568	4173,13532965	1521,353178396	0,000239628	0,1100807507	27,7368820603	0,0386063425	9,7275823502
Cedrela odorata	BronxA_119	0,6674775159	0,4521601395	3,503560529	9,5904458845	0,0380620821	0,077952376	4949,05034771	1282,8345342159	0,000202059	0,1187051937	29,9099700601	0,0397991019	10,0281201741
Cedrela odorata	BronxA_119	0,6712972068	0,493377724	3,4504188057	9,3540159157	0,0371237507	0,082440668	5234,00359661	1212,9935680107	0,0001910583	0,1222433004	30,8014615168	0,0392631577	9,8930790982
Cedrela odorata	BronxA_119	0,6913325659	0,5340496114	3,468933177	10,4507531655	0,0414764266	0,0695277372	4414,18580882	1438,2749101624	0,0002265423	0,1140845089	28,745703027	0,0378578511	9,5389861151
Cedrela odorata	BronxA_119	0,6677361752	0,5360141155	3,5158113012	8,8980077517	0,0353139683	0,0877634755	5571,93867488	1139,4261617104	0,0001794707	0,1263525605	31,8368656296	0,0443312875	11,1700881793
Cedrela odorata	BronxA_119	0,6808707082	0,5226946959	3,3433962264	9,4204967436	0,0373875965	0,0784516119	4980,74589657	1274,6710692466	0,0002007731	0,1202423606	30,2972877097	0,0385911824	9,7237625012
Cedrela odorata	BronxA_119	0,6766629553	0,5007439202	3,4386982846	9,0603015971	0,035958072	0,0809306455	5138,13509903	1235,6258788954	0,0001946231	0,1230558025	31,0061864512	0,0405723992	10,2229667242
Cedrela odorata	BronxA_119	0,6821279071	0,48027822	3,488641856	9,1785522516	0,0364273792	0,0781890355	4964,07541696	1278,95170084	0,0002014474	0,1214116497	30,5919117379	0,0396828472	9,998827631
Cedrela odorata	BronxA_119	0,6857085703	0,5010173562	3,4489448605	9,1297266882	0,0362336028	0,0764127154	4851,30017893	1308,6827166879	0,0002061303	0,1203598898	30,3269013547	0,0410573218	10,3451519495
Cedrela odorata	BronxA_119	0,6906729565	0,5218271244	3,4421474853	8,8456851362	0,0351063129	0,0921622924	5851,21132393	1085,0424546557	0,0001709048	0,1317104173	33,1868767945	0,0396381668	9,9875695955
Cedrela odorata	BronxA_119	0,6723946001	0,4454743284	3,3700534759	9,3081365249	0,0369416668	0,0744129509	4724,33887856	1343,8520946184	0,0002116698	0,1186757868	29,902560446	0,0428134041	10,7876293715
Cedrela odorata	BronxA_119	0,6667860361	0,4563204518	3,4109375	9,4818862129	0,0376312359	0,0734737177	4664,70871933	1361,0308980929	0,0002143757	0,1147057161	28,9022276746	0,0439931326	11,0848838135
Cedrela odorata	BronxA_119	0,6565070837	0,4550705364	3,4627964023	8,6586728838	0,034364108	0,0865105688	5492,39397654	1155,9281298372	0,00018207	0,1269397615	31,9848218071	0,0462296473	11,6484150663
Cedrela odorata	BronxA_119	0,6698284021	0,5225965816	3,4774365821	9,0500411842	0,0359173509	0,0867634696	5508,45017646	1152,5587949842	0,0001815393	0,1267068216	31,9261282861	0,0388977834	9,8010162856
Cedrela odorata	BronxA_119	0,6615628708	0,4984733894	3,5339805825	9,4823422677	0,0376330459	0,070443115	4472,30143152	1419,5851498017	0,0002235985	0,1100422093	27,7271708376	0,046658879	11,7565679283
Cedrela odorata	BronxA_119	0,631696791	0,4637337218	3,4655414909	9,0690625796	0,0359928421	0,0934822909	5935,01555386	1069,721324233	0,0001684916	0,1281405264	32,2873767201	0,0424182074	10,6880522471
Cedrela odorata	BronxA_119	0,650180187	0,4530172532	3,4556480381	9,3711462343	0,0371917366	0,077167324	4899,20886348	1295,8852897538	0,0002041146	0,115040647	28,9866197092	0,0460643339	11,6067612989
Cedrela odorata	BronxA_119	0,6627744282	0,4554339827	3,4430761498	9,2083286266	0,0365455542	0,0816778335	5185,57266389	1224,3223861949	0,0001928427	0,1203263755	30,3184568197	0,0448692347	11,3056339329
Cedrela odorata	BronxA_119	0,6695514294	0,4826551655	3,4007110208	8,6541948687	0,0343463359	0,0940287164	5969,70708333	1063,5048937906	0,0001675124	0,1343622763	33,8550617436	0,0415424907	10,4673992254
Cedrela odorata	BronxA_119	0,6549611136	0,5030624221	3,4651905958	9,287691448	0,0368605254	0,0751966055	4774,0916384	1329,8472627894	0,0002094639	0,1168298237	29,4374358837	0,0460061414	11,5920986081
Cedrela odorata	BronxA_119	0,6697698336	0,4772366022	3,4445266272	9,6265315777	0,0382052972	0,0719517758	4568,08347921	1389,8197628215	0,0002189102	0,1151934104	29,0251112751	0,0393624201	9,9180901118
Cedrela odorata	BronxA_119	0,6760490899	0,5115132263	3,4563658838	9,6623264867	0,0383473582	0,0706677003	4486,5599305	1415,0736412665	0,0002228879	0,1153632319	29,067900961	0,039762589	10,0189200523
Cedrela odorata	BronxA_119	0,6946656057	0,5114598699	3,4560121766	9,5710457401	0,0379850878	0,0735095566	4666,9840639	1360,3673401695	0,0002142711	0,1174047416	29,5822971002	0,0389701099	9,8192402895
Cedrela odorata	BronxA_119	0,6716230284	0,5111584209	3,479990905	9,5090786437	0,0377391559	0,0706486255	4485,34890688	1415,4557046564	0,0002229481	0,1140872118	28,7463840687	0,0414846648	10,4528289326
Brosimum guianensis	BronxA_120	0,508675476	0,2548193174	3,4478371501	6,6874709184	0,0265409002	0,1427438569	9062,54010949	700,5555419256	0,0001103443	0,112136375	28,2548346416	0,0538564147	13,5701202321
Brosimum guianensis	BronxA_120	0,6256675406	0,4345586014	3,7401415571	9,0443695668	0,0358948417	0,101517599	6445,16221818	985,050877343	0,0001551551	0,1244372019	31,3542556081	0,0471576818	11,8822505292
Brosimum guianensis	BronxA_120	0,6807891671	0,498138263	3,7358145211	7,7713424069	0,0308425152	0,162025061	10286,6676476	617,188472995	9,72E-005	0,1725234878	43,4704851095	0,0405286926	10,2119540495
Brosimum guianensis	BronxA_120	0,6789875061	0,3618236254	4,1030640669	8,3969452925	0,0333253766	0,1676044664	10640,8936426	596,6428112987	9,40E-005	0,1765201253	44,4775118835	0,0393399252	9,9124220937
Brosimum guianensis	BronxA_120	0,5974397959	0,3719990801	3,5637583893	8,6064422251	0,0341568176	0,1148504563	7291,64035419	870,6974547884	0,0001371434	0,1256873865	31,669262731	0,0484248891	12,201546848
Brosimum guianensis	BronxA_120	0,5755523894	0,3316577391	3,7334211682	8,4306483001	0,0334591354	0,1197910361	7605,3085132	834,7870026043	0,0001314871	0,12942254	32,6104037836	0,0489075305	12,3231572884
Brosimum guianensis	BronxA_120	0,6105561548	0,396215291	3,6697282817	8,3967961957	0,0333247849	0,1166309458	7404,68029726	857,4053764293	0,0001350497	0,1349750037	34,0094497448	0,0450657415	11,3551474521
Brosimum guianensis	BronxA_120	0,6835045915	0,5373803731	3,902892562	6,8196469516	0,0270654738	0,240186646	15249,0002783	416,3428803026	6,56E-005	0,213861947	53,8864748267	0,0383263991	9,6570454482
Brosimum guianensis	BronxA_120	0,6761860827	0,5204062479	3,5734791524	7,1469586928	0,0283644923	0,2051535595	13024,8152371	487,4397511269	7,68E-005	0,1945493669	49,0203129269	0,0375079611	9,4508248488
Brosimum guianensis	BronxA_120	0,6639967594	0,485614537	4,0753098189	7,5319185983	0,0298923019	0,1719552129	10917,1143887	581,5467779857	9,16E-005	0,1777931763	44,7982806535	0,0414539117	10,4450801089
Brosimum guianensis	BronxA_120	0,6525928846	0,5030001511	3,6532887403	7,7991734606	0,0309529697	0,1665995117	10577,0909539	600,2418552802	9,45E-005	0,1715143939	43,2162252254	0,0403185553	10,1590060586
Brosimum guianensis	BronxA_120	0,5673621216	0,4115256311	3,8004606968	9,6661324287	0,0383624631	0,0805697721	5115,22391968	1241,1602692905	0,0001954949	0,1077277472	27,1439993038	0,0470258216	11,8490259167
Brosimum guianensis	BronxA_120	0,6547255056	0,4986326296	3,5537757437	7,2306507824	0,0286966453	0,2147529192	13634,2606057	465,6514116326	7,33E-005	0,1961305552	49,4187225619	0,0369569586	9,3119895701
Brosimum guianensis	BronxA_120	0,6563152663	0,4176154254	3,6207970112	7,6442875888	0,0303382664	0,1848735564	11737,2758235	540,9102412776	8,52E-005	0,1830438546	46,1212861977	0,0426736561	10,7524172913
Brosimum guianensis	BronxA_120	0,6672063985	0,4646271583	3,7900232019	7,7893493782	0,0309139803	0,1745729209	11083,3077685	572,8265270835	9,02E-005	0,1742868615	43,9147997569	0,0408221947	10,2859073329
Brosimum guianensis	BronxA_120	0,489880909	0,1422228	3,7643979058	5,4953162199	0,0218095362	0,2306868529	14645,8762096	433,4880758762	6,83E-005	0,1538649365	38,7691178513	0,0567207589	14,2918447539
Brosimum guianensis	BronxA_120	0,6685336079	0,4083259473	4,0283018868	7,4366904913	0,0295143654	0,1758227719	11162,6584706	568,7545412542	8,96E-005	0,1737507119	43,77970693	0,0458597657	11,5552165645
Brosimum guianensis	BronxA_120	0,5549020869	0,3622623688	3,7214876033	10,0138239706	0,0397423639	0,0767011324	4869,61123508	1303,7617154921	0,0002053552	0,1060275442	26,7156016811	0,0503369864	12,683335154
Brosimum guianensis	BronxA_120	0,5385159119	0,2057198994	3,7363083164	5,3936076779	0,0214058805	0,2435657293	15463,5319485	410,5667915186	6,47E-005	0,1542099588	38,8560526204	0,0605414604	15,2545411924
Brosimum guianensis	BronxA_120	0,4981159702	0,2099658007	4,0579710145	7,3199351818	0,0290509928	0,1345173635	8540,25545164	743,3984537808	0,0001170925	0,1247620102	31,4360970637	0,0853678221	21,5100024099
Brosimum guianensis	BronxA_120	0,6698561705	0,4776479382	3,7385620915	7,5622985594	0,0300128724	0,1717604371	10904,7484378	582,206250226	9,17E-005	0,1776316125	44,7575716658	0,0395263744	9,9594014182
Brosimum guianensis	BronxA_120	0,6830279016	0,4055055891	3,8542094456	6,6795101118	0,0265093058	0,2286172454	14514,4807063	437,412321261	6,89E-005	0,2036854469	51,3223173235	0,043536648	10,9698640594
Brosimum guianensis	BronxA_120	0,6710822744	0,5166752776	3,8259493671	7,4005719423	0,0293710199	0,1848204248	11733,9025985	541,0657404342	8,52E-005	0,1818347753	45,8166362915	0,0388610348	9,7917568123
Brosimum guianensis	BronxA_120	0,6571763036	0,4143551957	3,8586118252	7,253795983	0,0287885028	0,1901781351	12074,0535914	525,8228025549	8,28E-005	0,1873098664	47,1961867982	0,04073345	10,2635464581
Brosimum guianensis	BronxA_120	0,6255718263	0,4195118209	3,776571687	8,3486747058	0,0331338027	0,135457881	8599,96715098	738,2368544173	0,0001162795	0,1496759971	37,7136370546	0,0424900501	10,706154359
Brosimum guianensis	BronxA_120	0,6626050269	0,4189127212	3,7623616236	6,7664763261	0,0268544529	0,2246476504	14262,4585512	445,1415353689	7,01E-005	0,2018813674	50,8677461264	0,0403235976	10,1602765551
Brosimum guianensis	BronxA_120	0,592167496	0,3827557573	3,7364692548	9,4335659594	0,0374394649	0,0876751056	5566,32823982	1140,5746165334	0,0001796516	0,1152040009	29,0277797546	0,0451942956	11,3875390537
Brosimum guianensis	BronxA_120	0,6176940211	0,3714791842	3,5414444983	7,6200163722	0,03024194	0,1464682835	9298,99697853	682,741666901	0,0001075385	0,1459148755	36,765952884	0,0452586829	11,40376261
Brosimum guianensis	BronxA_120	0,5904672509	0,2730739263	3,7842298289	7,257265297	0,0288022716	0,1815882633	11528,6987157	550,6963842294	8,67E-005	0,1702862741	42,9067777198	0,0556737836	14,0280399681
Brosimum guianensis	BronxA_120	0,5951741373	0,3472677467	3,821665815	7,3144194269	0,0290291021	0,1528521608	9704,29739141	654,2269307691	0,0001030471	0,1470364128	37,0485449651	0,0513896711	12,9485785537
Brosimum guianensis	BronxA_120	0,6830400767	0,4656481223	3,7422969188	6,8452033977	0,027166901	0,2167105579	13758,5474157	461,4449844002	7,27E-005	0,2029550028	51,1382684271	0,0397033075	10,0039829992
Brosimum guianensis	BronxA_120	0,5627109395	0,385801063	3,5980024969	8,1193247555	0,0322235701	0,1063961084	6754,88964214	939,8840001798	0,0001480409	0,1125145449	28,3501215417	0,0478398331	12,0541311709
Brosimum guianensis	BronxA_120	0,5954793667	0,388446255	3,6262575453	8,1231641232	0,0322388076	0,1368017129	8685,28452078	730,9849991023	0,0001151373	0,1371725071	34,5631514033	0,0419750877	10,5764000535
Brosimum guianensis	BronxA_120	0,6281383832	0,3535718476	3,7100650977	8,1241736575	0,0322428142	0,1420036183	9015,54375173	704,2074080542	0,0001109195	0,1477827741	37,2366045024	0,0447116981	11,2659396687
Brosimum guianensis	BronxA_120	0,6076395137	0,3767487871	3,6786206897	6,9500450297	0,0275829912	0,1874873792	11903,2225382	533,3692348652	8,40E-005	0,1630822185	41,0915826174	0,0473169002	11,9223685597
Brosimum guianensis	BronxA_120	0,6112058623	0,415290667	3,7750716332	7,6992236358	0,0305562938	0,1689514505	10726,4111402	591,8860105808	9,32E-005	0,170880059	43,0563928195	0,0430606828	10,8499358151
Brosimum guianensis	BronxA_120	0,66126481	0,487927593	3,7700409596	7,7100166975	0,0305991288	0,1749645138	11108,1692677	571,5444682759	9,00E-005	0,175581774	44,241076923	0,0396347541	9,9867096883
Brosimum guianensis	BronxA_120	0,6066618511	0,408961002	3,8570889894	8,7193255236	0,0346048232	0,1130490582	7177,27296042	884,5717214113	0,0001393287	0,1306004359	32,907196457	0,0428715381	10,8022773169
Brosimum guianensis	BronxA_120	0,5353409219	0,2606799866	3,637260274	6,9772356314	0,0276909039	0,1449513323	9202,68858919	689,8867256124	0,0001086639	0,1205114843	30,3650984183	0,048594531	12,2442912717
Brosimum guianensis	BronxA_120	0,6257864446	0,3416673588	3,5942968244	7,2174625218	0,0286443044	0,1889611324	11996,7883652	529,2093604028	8,34E-005	0,1787505353	45,0395049519	0,0446716052	11,2558375375
Brosimum guianensis	BronxA_120	0,6361500384	0,397943658	3,7060755337	8,7689705099	0,0348018517	0,1139661747	7235,49896816	877,4533346716	0,0001382075	0,136588675	34,4160440899	0,0431191179	10,8646596311
Brosimum guianensis	BronxA_120	0,641832898	0,3383933846	3,8970850684	7,6297656538	0,0302806324	0,1773895069	11262,1275355	563,7312024411	8,88E-005	0,1754612961	44,2107202752	0,0439963111	11,0856846898
Brosimum guianensis	BronxA_120	0,6771372998	0,5053532046	3,8145015106	7,4008134544	0,0293719784	0,1820660956	11559,0353931	549,251082094	8,65E-005	0,1828277373	46,0668314522	0,0389993136	9,8265986967
Brosimum guianensis	BronxA_120	0,6816396083	0,5196211381	3,9709923664	6,7998270609	0,0269868136	0,2166956005	13757,5977997	461,47683557	7,27E-005	0,1990160176	50,1457682237	0,043068846	10,8519926924
Ocotea sp. 2	BronxA_121	0,5862034494	0,3337801019	3,6608354159	10,1718951787	0,040369709	0,0605926402	3846,9132357	1650,3654511104	0,0002599487	0,0954496491	24,0503052938	0,0503843086	12,6952588533
Ocotea sp. 2	BronxA_121	0,5965318627	0,4083706971	3,6343007916	11,3748016709	0,0451437441	0,0586879868	3725,99035907	1703,9262278758	0,000268385	0,0975412577	24,5773247757	0,0369920854	9,3208404267
Ocotea sp. 2	BronxA_121	0,6267035191	0,4365456964	3,5823849579	9,5218045468	0,0377896618	0,1529085465	9707,87721801	653,9856814291	0,0001030091	0,1586357667	39,9712168044	0,0328852599	8,2860497289
Ocotea sp. 2	BronxA_121	0,5736417283	0,3188236278	3,5915818686	9,5677671894	0,037972076	0,0766824906	4868,42769749	1304,0786660748	0,0002054051	0,1044591048	26,3204043582	0,0496656998	12,5141920827
Ocotea sp. 2	BronxA_121	0,5402154713	0,2306341566	3,7703488372	9,4428080289	0,0374761444	0,0956067635	6069,89433774	1045,9511062903	0,0001647475	0,117382914	29,5767972296	0,0486252583	12,2520335987
Ocotea sp. 2	BronxA_121	0,5701405824	0,3820882901	3,6984286192	9,9025979029	0,0393009354	0,1058838987	6722,37040239	944,4306572848	0,0001487571	0,1275433824	32,1369152448	0,038287487	9,6472408288
Ocotea sp. 2	BronxA_121	0,5920824578	0,3873672029	3,4910380881	9,956741222	0,0395158167	0,1132401498	7189,40501167	883,0790152095	0,0001390936	0,1337141877	33,6917638335	0,0342225619	8,6230077245
Ocotea sp. 2	BronxA_121	0,5582731077	0,2977233661	3,6812048949	10,0772171339	0,0399939555	0,0988996316	6278,95237029	1011,1261120036	0,0001592622	0,1233557341	31,0817597836	0,0445031988	11,2134044236
Ocotea sp. 2	BronxA_121	0,5471266247	0,3194107104	3,6338451268	10,0794638481	0,0400028721	0,1035669517	6575,2717806	965,5589775563	0,000152085	0,1241681313	31,2864582733	0,0355794752	8,9649071451
Ocotea sp. 2	BronxA_121	0,5714870523	0,3725650578	3,5762173606	10,2494973946	0,0406776928	0,1086452957	6897,6863289	920,4264147289	0,0001449761	0,1306577561	32,9216393218	0,0356562006	8,9842395097
Ocotea sp. 2	BronxA_121	0,5694279917	0,3579117545	3,4372108394	9,4769624	0,0376116945	0,1036813408	6582,53412754	964,4937002426	0,0001519172	0,1221192876	30,7702141902	0,0347879843	8,7654763607
Ocotea sp. 2	BronxA_121	0,611681941	0,4217837137	3,5975247525	9,6056495709	0,0381224217	0,1511943345	9599,04510408	661,4004443955	0,000104177	0,1535060526	38,6786904123	0,0327796137	8,2594302227
Ocotea sp. 2	BronxA_121	0,5802661344	0,3320852171	3,4326923077	10,68929403	0,0424231357	0,0928118377	5892,44973899	1077,4487655962	0,0001697087	0,1237735278	31,1870306386	0,0350376634	8,8283876295
Ocotea sp. 2	BronxA_121	0,6045585358	0,4339926003	3,4095274683	9,7710730857	0,0387789463	0,1224872962	7776,48901478	816,4111960471	0,0001285927	0,1411510388	35,5656160857	0,0320507731	8,0757853468
Ocotea sp. 2	BronxA_121	0,5773176513	0,3747895042	3,5649509804	10,513064206	0,0417237236	0,0911508544	5786,99701824	1097,0824207459	0,0001728012	0,1213318533	30,5718055449	0,0347365367	8,7525131762
Ocotea sp. 2	BronxA_121	0,5999357385	0,3835130639	3,3842530283	8,552853812	0,0339441386	0,2098551776	13323,3121622	476,519098278	7,51E-005	0,1817444633	45,7938805153	0,0321077553	8,0901430803
Ocotea sp. 2	BronxA_121	0,6016148235	0,3245561997	3,3946629214	10,4727860433	0,0415638696	0,0930588287	5908,13073254	1074,5890680199	0,0001692583	0,1269523572	31,9879955218	0,0348974528	8,7930589673
Ocotea sp. 2	BronxA_121	0,6260058662	0,4200846592	3,4206296048	9,3613922594	0,0371530255	0,1386434	8802,20978478	721,2748676579	0,0001136078	0,1436766858	36,201999576	0,0339553151	8,5556699567
Ocotea sp. 2	BronxA_121	0,5745799465	0,3665772833	3,5266887104	9,9777044893	0,0395990147	0,1397879346	8874,87413849	715,3693222633	0,0001126777	0,1479314301	37,2740611367	0,033828515	8,523720305
Ocotea sp. 2	BronxA_121	0,5842608232	0,3076774896	3,756954612	10,0208446136	0,0397702271	0,1136778253	7217,19220939	879,6790376978	0,000138558	0,1331895874	33,5595810713	0,0405231713	10,2105628513
Ocotea sp. 2	BronxA_121	0,5745521394	0,3907229232	3,5517487509	10,2054092671	0,040502718	0,1123303569	7131,64396076	890,2313032694	0,0001402201	0,1351164478	34,0450892155	0,0336061307	8,4676864706
Ocotea sp. 2	BronxA_121	0,6300593423	0,4698112778	3,586449626	9,4885579923	0,0376577145	0,1381025318	8767,87107348	724,0996867301	0,0001140528	0,1484709118	37,4099935278	0,0348500707	8,7811201642
Ocotea sp. 2	BronxA_121	0,6206335231	0,4638930739	3,4555382215	9,8742401693	0,0391883907	0,1238994959	7866,14692879	807,1057857305	0,000127127	0,1430650983	36,0478987958	0,0315344221	7,9456811627
Ocotea sp. 2	BronxA_121	0,5339077347	0,2419126486	3,629070691	9,4048036597	0,0373253145	0,063658432	4041,55461335	1570,8838070973	0,0002474295	0,0910595045	22,9441271059	0,0661007381	16,6553040814
Ocotea sp. 2	BronxA_121	0,550097558	0,2273151303	3,6803114013	9,4900314942	0,0376635625	0,0831859204	5281,31827758	1202,1265078052	0,0001893467	0,1092287677	27,5222091773	0,051987838	13,0992977576
Ocotea sp. 2	BronxA_121	0,6187429631	0,4350977437	3,4653641208	9,3059986469	0,0369331821	0,1474484723	9361,22733193	678,2030253624	0,0001068236	0,153960496	38,793195845	0,0319118368	8,0407777648
Ocotea sp. 2	BronxA_121	0,6411240804	0,4836481599	3,6164519326	9,7859985023	0,0388381816	0,1036280986	6579,15388272	964,9892388569	0,0001519952	0,1323976669	33,3600420427	0,0380929805	9,5982313172
Ocotea sp. 2	BronxA_121	0,6209859762	0,384050218	3,6367574257	9,4162331861	0,0373706755	0,1024497963	6504,34567438	976,0878365728	0,0001537434	0,1308119149	32,9604824888	0,0426605941	10,7491260756
Ocotea sp. 2	BronxA_121	0,5787420722	0,3822355595	3,6566799144	10,1164487049	0,0401496558	0,0982597255	6238,32592996	1017,710964269	0,0001602994	0,1255523074	31,6352270677	0,0408201644	10,2853957481
Ocotea sp. 2	BronxA_121	0,6127260643	0,4122527909	3,5285647933	9,3873281672	0,0372559587	0,1451942188	9218,10900193	688,7326561534	0,0001084821	0,150065751	37,8118427829	0,0357014545	8,9956420712
Ocotea sp. 2	BronxA_121	0,6012495547	0,4080721696	3,6777392167	9,5596295727	0,0379397799	0,1505301619	9556,87803396	664,3186901701	0,0001046367	0,1551978008	39,1049576773	0,0346145311	8,7217716137
Ocotea sp. 2	BronxA_121	0,6231496763	0,442878999	3,4815198618	10,0978405678	0,0400758048	0,1103071093	7003,19176225	906,559882001	0,000142792	0,1365623	34,4093984139	0,0333299247	8,3980912578
Ocotea sp. 2	BronxA_121	0,6073048935	0,4108433175	3,4614614615	9,1782853427	0,03642632	0,153198272	9726,27134444	652,7488770174	0,0001028143	0,1554953099	39,1799206035	0,0366081636	9,2241042188
Ocotea sp. 2	BronxA_121	0,6128807799	0,4343986359	3,5308947108	9,4034527015	0,0373199529	0,1537484177	9761,19906851	650,4131975023	0,0001024464	0,1574954075	39,6838821933	0,033549801	8,4534931559
Ocotea sp. 2	BronxA_121	0,6020870638	0,3965941087	3,5412494039	9,6404426741	0,0382605069	0,1485916661	9433,8065657	672,9852529231	0,0001060017	0,1531824231	38,5971459678	0,0329442873	8,3009227809
Ocotea sp. 2	BronxA_121	0,5952839669	0,2986041494	3,4345696291	8,4530609639	0,0335480857	0,1971913991	12519,3125825	507,1215097321	7,99E-005	0,1702192381	42,8898867553	0,033417571	8,420175367
Ocotea sp. 2	BronxA_121	0,5990257865	0,4078995063	3,2362903226	9,809482483	0,0389313836	0,1205488338	7653,41966617	829,5393398723	0,0001306605	0,1397668414	35,2168419208	0,0333920062	8,4137338486
Ocotea sp. 2	BronxA_121	0,6112156159	0,43792205	3,4893100097	9,5082620535	0,037735915	0,1280528478	8129,83546235	780,9275756009	0,0001230037	0,1434152667	36,1361301816	0,0336852746	8,4876282405
Ocotea sp. 2	BronxA_121	0,5927559718	0,3904688391	3,5242192479	10,2521225541	0,0406881114	0,0908696931	5769,14661329	1100,4769202799	0,0001733359	0,122120911	30,7706232456	0,0345739825	8,7115546495
Ocotea sp. 2	BronxA_121	0,6355255075	0,4726184697	3,5442446043	9,8036017364	0,0389080444	0,1132231735	7188,32721407	883,2114215966	0,0001391144	0,1374940547	34,644171255	0,0332492335	8,3777596267
Ocotea sp. 2	BronxA_121	0,593981865	0,3870684603	3,5714812086	10,1838473393	0,0404171441	0,1124793531	7141,10344983	889,0520550795	0,0001400344	0,13294295	33,4974362202	0,0349496306	8,8062061445
Ocotea sp. 2	BronxA_121	0,5830405442	0,2976708681	3,6234096692	11,1848352542	0,0443898149	0,1126629243	7152,75804163	887,6034476037	0,0001398062	0,1388987596	34,9981126492	0,0316741827	7,9808964248
Ocotea sp. 2	BronxA_121	0,6051595499	0,4031168284	3,6219123506	9,5770212958	0,0380088033	0,1257967125	7986,59765869	794,933333182	0,0001252098	0,1410384011	35,5372349207	0,036132393	9,1042250131
Ocotea sp. 2	BronxA_121	0,6172844321	0,4250654947	3,641509434	9,6489946579	0,0382944475	0,1208036312	7669,59627581	827,789686618	0,000130385	0,1420930945	35,8029844533	0,037458382	9,4383324779
Ocotea sp. 2	BronxA_121	0,533664705	0,2448090734	3,6874378522	9,6841326996	0,0384339017	0,106107031	6736,53665747	942,4446151575	0,0001484442	0,1260004854	31,7481537933	0,0455673555	11,4815383847
Ocotea sp. 2	BronxA_121	0,6057962082	0,3908231833	3,5721665147	10,2021497978	0,040489782	0,089460938	5679,70738872	1117,8062993578	0,0001760654	0,1202081178	30,2886595918	0,0350814701	8,839425549
Ocotea sp. 2	BronxA_121	0,5945720051	0,2991514803	3,4536862004	10,559799053	0,0419092025	0,1238199834	7861,09882665	807,6240787245	0,0001272087	0,1391024333	35,0494320248	0,0319896851	8,0603931046
Ocotea sp. 2	BronxA_121	0,6438503177	0,4731539417	3,412244898	9,9892185372	0,0396447111	0,1517463664	9634,09258027	658,9943624392	0,000103798	0,1546568033	38,9686433576	0,0317664212	8,0041376366
Ocotea sp. 2	BronxA_121	0,5983713939	0,4129493947	3,5403225807	9,8202384729	0,0389740714	0,1111628199	7057,51922269	899,5813539165	0,0001416928	0,1306006608	32,9072531257	0,0345609894	8,7082807975
Ocotea sp. 2	BronxA_121	0,559823733	0,3130795851	3,7345530894	9,508050124	0,0377350739	0,0959351993	6090,74611779	1042,3702736622	0,0001641835	0,1186247221	29,8896937596	0,049936375	12,5823937054
Ocotea sp. 2	BronxA_121	0,614716607	0,4184212796	3,3889875666	11,398981461	0,0452397077	0,075678866	4804,7094516	1321,3728658483	0,0002081291	0,111719714	28,1498491885	0,0344938567	8,691365471
Ocotea sp. 2	BronxA_121	0,5967249855	0,4572998711	3,4747838617	10,0603912059	0,0399271776	0,1146139531	7276,62521028	872,4941183786	0,0001374263	0,136119097	34,2977252241	0,0332857565	8,3869622684
Tabebuia serratifolia	BronxA_123	0,6049173428	0,3605968214	3,5312561239	9,4170853561	0,0373740575	0,0638022976	4050,6883689	1567,3416761393	0,0002468716	0,1016707307	25,6178219022	0,0441567777	11,1261172175
Tabebuia serratifolia	BronxA_123	0,6240607457	0,4360611946	3,4031347962	9,7003829004	0,0384983946	0,0654804856	4157,23338192	1527,1725482704	0,0002405446	0,1079185749	27,1920818587	0,0363537438	9,1599984353
Tabebuia serratifolia	BronxA_123	0,5577019345	0,3131919645	3,5469026549	12,7850393207	0,0507406248	0,0474181355	3010,48860634	2108,8977663826	0,000332172	0,0904287627	22,7852000588	0,0495149202	12,4762003614
Tabebuia serratifolia	BronxA_123	0,613372603	0,4110559828	3,459372313	9,6547439766	0,0383172652	0,068246984	4332,87318536	1465,266216207	0,0002307937	0,110053627	27,730047755	0,034801673	8,7689254743
Tabebuia serratifolia	BronxA_123	0,6507687926	0,4762152415	3,4888353765	9,234606716	0,0366498454	0,072459314	4600,30613051	1380,0848285974	0,0002173768	0,1104848631	27,8387056737	0,0419182442	10,5620772733
Tabebuia serratifolia	BronxA_123	0,5974931404	0,3408287684	3,4108364019	9,7605121057	0,0387370324	0,0646713879	4105,8652892	1546,2788597366	0,000243554	0,1088065019	27,4158115124	0,0393152177	9,906196598
Tabebuia serratifolia	BronxA_123	0,627338908	0,3434527816	3,3410341034	9,7523479672	0,038704631	0,0677617372	4302,06577821	1475,7590945657	0,0002324465	0,1084861428	27,3350911084	0,0390894741	9,8493163125
Tabebuia serratifolia	BronxA_123	0,6271669976	0,4110763217	3,448002945	9,6128926387	0,0381511677	0,0649234754	4121,86985013	1540,2749064055	0,0002426083	0,1087182392	27,3935720834	0,0373794773	9,4184509837
Tabebuia serratifolia	BronxA_123	0,6106267858	0,3638672914	3,3996983409	9,7024991902	0,0385067937	0,0652555568	4142,95307418	1532,436545615	0,0002413737	0,109005728	27,4660101938	0,0377550647	9,5130871596
Tabebuia serratifolia	BronxA_123	0,5970685939	0,3326603948	3,5046679584	9,5161717212	0,0377673065	0,0615330681	3906,61924351	1625,1424318314	0,0002559758	0,1006289782	25,3553330905	0,0453944982	11,4379838099
Tabebuia serratifolia	BronxA_123	0,6429804119	0,4418680238	3,3393240343	9,6290726396	0,038215382	0,0652081205	4139,94143517	1533,5513308685	0,0002415493	0,109505046	27,5918226022	0,0365297928	9,2043572436
Tabebuia serratifolia	BronxA_123	0,6226930016	0,4601772129	3,3980479148	10,0327963545	0,0398176605	0,0610045107	3873,06212429	1639,2230472662	0,0002581936	0,1040407987	26,2150044065	0,0389394172	9,8115067033
Tabebuia serratifolia	BronxA_123	0,6029960546	0,4118411084	3,5078918581	10,2897520615	0,0408374535	0,0543272865	3449,13766579	1840,6956499908	0,0002899275	0,0974887432	24,5640927773	0,0392893158	9,899670134
Tabebuia serratifolia	BronxA_123	0,5996264586	0,3838749369	3,4071090047	10,3243368787	0,040974712	0,0560808759	3560,46976929	1783,1390543979	0,0002808618	0,098945366	24,9311158415	0,0374967209	9,4479926769
Tabebuia serratifolia	BronxA_123	0,6088127612	0,3929893524	3,4381009615	8,640043938	0,0342901744	0,069399277	4406,03010951	1440,9372019342	0,0002269617	0,1024967445	25,8259513766	0,0379738936	9,5682251539
Tabebuia serratifolia	BronxA_123	0,5906167686	0,3575450945	3,3880799845	9,8234782681	0,0389869294	0,0594707337	3775,68549178	1681,4993493074	0,0002648526	0,0971290751	24,4734677422	0,0401784113	10,1236941838
Tabebuia serratifolia	BronxA_123	0,6048469984	0,4023276347	3,4664519592	9,8523211016	0,0391013994	0,0623171879	3956,40153676	1604,6937194406	0,0002527549	0,1037468536	26,1409394962	0,0385364946	9,709982894
Tabebuia serratifolia	BronxA_123	0,6131096741	0,4036833659	3,4409576189	10,1999745504	0,040481149	0,0571763318	3630,01821037	1748,9754402585	0,0002754807	0,1000643613	25,2130674255	0,0383052569	9,6517182676
Tabebuia serratifolia	BronxA_123	0,5812964408	0,3056047157	3,5145163794	10,1968296385	0,0404686676	0,0532535728	3380,96959219	1877,8082808794	0,0002957731	0,0934857013	23,5554523068	0,0447863006	11,2847371516
Tabebuia serratifolia	BronxA_123	0,6064975689	0,3722417801	3,5003808073	8,7282569563	0,0346402698	0,0794226409	5042,39471086	1259,0868152274	0,0001983185	0,1122855647	28,2924257621	0,0521959882	13,1517450627
Tabebuia serratifolia	BronxA_123	0,6283360544	0,3735756239	3,3745712326	9,324317439	0,0370058848	0,0689977875	4380,5402969	1449,3218341426	0,0002282823	0,1093139229	27,5436656141	0,0368103894	9,2750587406
Tabebuia serratifolia	BronxA_123	0,5756332051	0,3486773819	3,3887640449	9,1995475524	0,0365107043	0,0693461519	4402,65729591	1442,0410835781	0,0002271356	0,1027085671	25,8793239856	0,0396973961	10,0024935134
Tabebuia serratifolia	BronxA_123	0,6078337298	0,3712490935	3,2511485452	10,3033059854	0,0408912456	0,0679027713	4311,01976769	1472,6939424395	0,0002319637	0,1070136711	26,9640746137	0,0351508681	8,8569116374
Tabebuia serratifolia	BronxA_123	0,6232825737	0,3423930802	3,4809833024	8,9974567235	0,0357086564	0,0728508701	4625,16529257	1372,6672012817	0,0002162085	0,1116712281	28,1376322836	0,0373179632	9,4029513631
Tabebuia serratifolia	BronxA_123	0,6307776084	0,4147365133	3,4068153873	10,2107686411	0,040523988	0,0566028262	3593,60741669	1766,6962362544	0,0002782719	0,100754114	25,3868633758	0,0384926001	9,6989228516
Tabebuia serratifolia	BronxA_123	0,6021967048	0,4061469147	3,5271514767	10,4065260477	0,0413009003	0,0545695891	3464,52100111	1832,5225032789	0,0002886402	0,0955677002	24,0800504422	0,0452619562	11,4045873799
Tabebuia serratifolia	BronxA_123	0,6453317614	0,4672812327	3,464884696	9,6285010371	0,0382131135	0,071201353	4520,44054147	1404,4676927758	0,0002212174	0,1133347693	28,5567922764	0,0342308579	8,6250980556
Tabebuia serratifolia	BronxA_123	0,5767821513	0,4016947784	3,3824324324	10,423590258	0,0413686238	0,0548598892	3482,95161147	1822,8254095531	0,0002871128	0,0969640616	24,4318895467	0,0358716481	9,0385255143
Tabebuia serratifolia	BronxA_123	0,635652463	0,4285462227	3,4358442755	8,2577021157	0,0327727553	0,0796813656	5058,82065957	1254,9985707847	0,0001976745	0,1146971327	28,9000649397	0,0385573456	9,7152366914
Tabebuia serratifolia	BronxA_123	0,603373083	0,3859528808	3,4489687996	9,505416232	0,0377246207	0,0631454488	4008,98627179	1583,6454073957	0,0002494396	0,1021343325	25,7346349625	0,0385351444	9,7096426763
Tabebuia serratifolia	BronxA_123	0,634607378	0,4739755935	3,4040792765	9,4845037594	0,0376416243	0,0671176004	4261,17073627	1489,9221576821	0,0002346773	0,1112067682	28,020603009	0,0350557361	8,832941388
Tabebuia serratifolia	BronxA_123	0,6116793204	0,3674517359	3,4015873016	10,7177395676	0,0425360289	0,0544627368	3457,7371463	1836,1177929408	0,0002892065	0,0964649286	24,3061237418	0,0395198905	9,9577676958
Tabebuia serratifolia	BronxA_123	0,6249428044	0,4019772969	3,4030110017	10,2626960268	0,0407300749	0,0627705588	3985,18520737	1593,1035490867	0,0002509294	0,1063204314	26,7894000441	0,0368612414	9,2878718391
Tabebuia serratifolia	BronxA_123	0,5667841666	0,2636754589	3,3544452264	10,0734568205	0,0399790318	0,0575067243	3650,99421401	1738,9270772525	0,000273898	0,0968096782	24,3929897739	0,0390513587	9,8397124173
Tabebuia serratifolia	BronxA_123	0,6558961608	0,3840565815	3,5369822485	9,1702148701	0,0363942903	0,079653289	5057,03812598	1255,4409398259	0,0001977442	0,1172037383	29,5316505862	0,0381377102	9,6095017845
Tabebuia serratifolia	BronxA_123	0,6216795136	0,4262208608	3,4512323021	9,8501003326	0,0390925857	0,065014659	4127,65892537	1538,1146583114	0,0002422681	0,1064570879	26,823833165	0,0380965215	9,5991235185
Tabebuia serratifolia	BronxA_123	0,6079168876	0,4105931816	3,4080498484	10,1423262367	0,0402523573	0,0580563594	3685,8895174	1722,4641888105	0,0002713049	0,1010980362	25,473520928	0,0445477934	11,2246408512
Tabebuia serratifolia	BronxA_123	0,6168038698	0,4302633025	3,4074507509	9,5459113535	0,0378853357	0,0677706253	4302,63006316	1475,5655504709	0,000232416	0,1105970701	27,866978298	0,0369572605	9,3120656432
Tabebuia serratifolia	BronxA_123	0,6339250504	0,447265387	3,4646305419	9,6497884193	0,0382975978	0,0625605651	3971,85310321	1598,4510334707	0,0002517716	0,10685389	26,9238147951	0,0366010518	9,2223122599
Schizolobium amazonicum	BronxA_125	0,6087122904	0,406108595	3,651904917	9,6984431824	0,0384906964	0,0805465525	5113,74975214	1241,5180650866	0,0001955512	0,1132643254	28,5390426242	0,0323015698	8,1389782089
Schizolobium amazonicum	BronxA_125	0,6096025762	0,4160959508	3,6649814628	9,6814524582	0,0384232644	0,0822119563	5219,48312194	1216,3680865169	0,0001915899	0,1159579796	29,2177586402	0,0325747954	8,207822457
Schizolobium amazonicum	BronxA_125	0,576838064	0,3728355799	3,5631789594	9,3086591711	0,0369437411	0,0861879439	5471,91112521	1160,2550831616	0,0001827515	0,1131601688	28,5127984368	0,0354602428	8,9348643316
Schizolobium amazonicum	BronxA_125	0,6068292992	0,3893669271	3,5936587401	9,4324520788	0,0374350442	0,0836220527	5309,00750151	1195,8567954221	0,0001883591	0,118314903	29,8116291089	0,032151198	8,1010892612
Unknown species 2	BronxA_129	0,6252839693	0,4659419892	3,4737620104	10,1077472462	0,0401151219	0,0691605197	4390,87185369	1445,9116342235	0,0002277452	0,1113726235	28,0623933131	0,0376966161	9,4983599734
Unknown species 2	BronxA_129	0,6158763061	0,4151751251	3,4340843185	9,7849004	0,0388338235	0,0761046922	4831,74436447	1313,9794282771	0,0002069646	0,1172453909	29,5421457489	0,0367127824	9,2504648642
Unknown species 2	BronxA_129	0,5924922212	0,375170446	3,51558753	9,8551542626	0,0391126435	0,0776123094	4927,46015384	1288,4554109818	0,0002029443	0,1167572689	29,4191543759	0,0374805457	9,4439170176
Unknown species 2	BronxA_129	0,6107948908	0,3854735147	3,4570393375	9,6526645223	0,0383090123	0,081721193	5188,32547482	1223,6727877678	0,0001927404	0,1207034711	30,4134730207	0,0351765001	8,8633701037
Unknown species 2	BronxA_129	0,5868691511	0,3274385819	3,4193227092	9,0575007653	0,0359469562	0,0972740029	6175,74424942	1028,0239014482	0,0001619238	0,1210008175	30,4883949586	0,0412764696	10,4003703038
Unknown species 2	BronxA_129	0,5854232435	0,3219306495	3,4928400955	10,543996331	0,0418464854	0,0764607353	4854,34887374	1307,8608198075	0,0002060009	0,114577374	28,8698895032	0,0387582928	9,765869051
Unknown species 2	BronxA_129	0,6186081535	0,4495818357	3,5076396807	9,5853665676	0,0380419236	0,0826443136	5246,93267646	1210,004604424	0,0001905875	0,1220609791	30,7555222854	0,0369426306	9,3083793523
Unknown species 2	BronxA_129	0,6273255579	0,4051743229	3,4173824131	9,8499150301	0,0390918503	0,0752368034	4776,64372967	1329,1367447364	0,000209352	0,1158025947	29,1786065355	0,0422350168	10,6418940065
Unknown species 2	BronxA_129	0,6225039308	0,4043919757	3,3381699734	9,9419856788	0,0394572557	0,0741361045	4706,76241536	1348,8704415816	0,0002124603	0,1157307353	29,1605002353	0,0364446139	9,1828948416
Unknown species 2	BronxA_129	0,6166500391	0,4377650249	3,4180982821	9,7928603102	0,0388654144	0,0750509955	4764,84713336	1332,4273622923	0,0002098703	0,1159279782	29,2101992308	0,0379793598	9,5696024733
Unknown species 2	BronxA_129	0,5968571099	0,3616789015	3,5238530016	9,3167904233	0,036976012	0,0850034598	5396,7104519	1176,4227030923	0,0001852981	0,1194004276	30,0851471032	0,0480882879	12,1167339495
Unknown species 2	BronxA_129	0,5955828569	0,31518262	3,6364485981	8,4201533119	0,0334174835	0,0955221399	6064,52174556	1046,8777199604	0,0001648935	0,1169824254	29,4758867232	0,0673829317	16,9783764805
Unknown species 2	BronxA_129	0,6008280795	0,3700067272	3,6305007587	9,2307998151	0,0366347368	0,0928497983	5894,85978413	1077,0082631504	0,0001696393	0,1255825059	31,642836134	0,0476465985	12,0054421339
Unknown species 2	BronxA_129	0,6165764376	0,3958008457	3,4608807183	9,5852050694	0,0380412826	0,0797443387	5062,81869956	1254,0075152563	0,0001975184	0,1200810253	30,2566362903	0,0367853924	9,2687602814
Unknown species 2	BronxA_129	0,6223615487	0,4418786749	3,4422222222	9,8738553695	0,0391868635	0,0755983865	4799,59996031	1322,7795545709	0,0002083507	0,1175389733	29,6161192579	0,0369732858	9,3161035166
Unknown species 2	BronxA_129	0,6131235038	0,4175843587	3,4454165838	9,74777313	0,0386864746	0,0746263127	4737,88481486	1340,0099296859	0,0002110646	0,1155735213	29,1208872494	0,0381197032	9,6049645749
Unknown species 2	BronxA_129	0,6133577329	0,3912652543	3,3935650675	9,6836298716	0,0384319061	0,0808250198	5131,42912062	1237,2406494145	0,0001948775	0,1199958201	30,2351672728	0,0359777338	9,0652557536
Unknown species 2	BronxA_129	0,625866617	0,4610422684	3,4869479882	9,968526131	0,0395625881	0,073346699	4656,64453798	1363,3878742177	0,0002147469	0,116249502	29,2912131123	0,0371033642	9,3488791673
Unknown species 2	BronxA_129	0,6043089866	0,4255690017	3,483902439	10,6355221137	0,0422097284	0,0660844982	4195,58101387	1513,2141833634	0,000238346	0,1084670348	27,3302764968	0,0380465811	9,5865401174
Unknown species 2	BronxA_129	0,6178653393	0,419774011	3,5240653202	9,5733352149	0,0379941741	0,0800134699	5079,90533421	1249,7895688873	0,0001968541	0,1175159241	29,6103115927	0,0441822453	11,1325342493
Unknown species 2	BronxA_129	0,6210304962	0,4722994787	3,5725388601	9,797772525	0,0388849097	0,0748737247	4753,592543	1335,5820130153	0,0002103672	0,1150956208	29,000471382	0,0427590815	10,7739418006
Unknown species 2	BronxA_129	0,6238712569	0,4067426338	3,5069040698	9,5633415103	0,0379545116	0,0872944522	5542,16126709	1145,5481700518	0,000180435	0,1236492742	31,1557226249	0,0357785854	9,0150766261
Unknown species 2	BronxA_129	0,6133100092	0,394801805	3,3775017253	10,4320184121	0,0414020731	0,0673723216	4277,34251022	1484,289060893	0,00023379	0,1098830098	27,6870575813	0,0360097122	9,0733133219
Unknown species 2	BronxA_129	0,5890514876	0,3627956916	3,5240740741	10,7180540133	0,0425372769	0,0653443172	4148,58830716	1530,3549611513	0,0002410459	0,105635703	26,616870051	0,0408392757	10,2902111996
Unknown species 2	BronxA_129	0,6127668844	0,3844601459	3,4804832714	9,6527518344	0,0383093588	0,0825553996	5241,28769474	1211,3078059061	0,0001907928	0,1220376433	30,7496424006	0,0344636303	8,6837493696
Unknown species 2	BronxA_129	0,5911190181	0,3506559135	3,5217391304	8,8923196141	0,0352913935	0,0964342105	6122,42740072	1036,9763954882	0,0001633339	0,125848055	31,7097461483	0,0519191822	13,0819986704
Unknown species 2	BronxA_129	0,6175972081	0,461895343	3,4556225317	9,8240777686	0,0389893086	0,0773421934	4910,31099384	1292,9553149667	0,0002036531	0,1176061998	29,6330582211	0,0378498443	9,5369686495
Unknown species 2	BronxA_129	0,614562879	0,4081338779	3,4822714681	10,0888486452	0,0400401181	0,0682622041	4333,83948308	1464,9395120449	0,0002307423	0,1105345967	27,8512369636	0,0409189801	10,3102942035
Unknown species 2	BronxA_129	0,5985234327	0,3641074537	3,3989169675	9,6361353934	0,0382434123	0,0732033776	4647,54533405	1366,0571853067	0,0002151673	0,1113134956	28,0474949603	0,0394505982	9,9403081978
Unknown species 2	BronxA_129	0,6098092926	0,4031857244	3,5403739061	9,7955523561	0,0388760984	0,0743715646	4721,71133951	1344,5999217485	0,0002117876	0,115313722	29,0554260117	0,0421749985	10,6267712872
Unknown species 2	BronxA_129	0,589430979	0,3689843042	3,4505723205	9,3517741705	0,0371148537	0,0723792188	4595,22103249	1381,612038406	0,0002176174	0,1094003751	27,565448851	0,044489518	11,2099573
Parkia nitida	BronxA_130	0,5983827797	0,2394126739	3,3161577608	9,3525237412	0,0371178286	0,0639611887	4060,77606667	1563,4481176507	0,0002462583	0,1118481933	28,1822219213	0,0518344694	13,0606537033
Parkia nitida	BronxA_130	0,5979512807	0,3335726185	3,4650499287	9,1582626746	0,036346855	0,0619105094	3930,58228145	1615,234650496	0,0002544152	0,1104742457	27,8360304081	0,0468510778	11,8049959824
Parkia nitida	BronxA_130	0,5804320285	0,2723355141	3,4148843679	9,1451442777	0,0362947914	0,0588997728	3739,4362526	1697,7994191527	0,00026742	0,1061008479	26,7340719072	0,0490260918	12,3530309969
Parkia nitida	BronxA_130	0,6270451748	0,3540490652	3,3799368089	9,0576613524	0,0359475935	0,0639008906	4056,94785567	1564,9234161953	0,0002464907	0,1112629626	28,0347622221	0,048636423	12,2548467468
Parkia nitida	BronxA_130	0,6093626967	0,3563106967	3,3406990759	8,905535124	0,0353438425	0,0636313903	4039,83778974	1571,5513909362	0,0002475347	0,1117303901	28,1525392473	0,0472157233	11,8968751742
Parkia nitida	BronxA_130	0,6142588542	0,3753976032	3,3213396696	8,6919491775	0,0344961733	0,0685353709	4351,18233232	1459,1005875481	0,0002298226	0,1169652694	29,4715639501	0,0471083298	11,8698153903
Parkia nitida	BronxA_130	0,5782044139	0,2562636728	3,3577752117	8,5828380449	0,0340631385	0,0651983969	4139,3240987	1533,7800438493	0,0002415853	0,1080566249	27,2268661211	0,0534157194	13,4590788988
Parkia nitida	BronxA_130	0,5851425952	0,3019110207	3,3523417173	8,890164943	0,0352828421	0,0636663077	4042,05462719	1570,6894842318	0,0002473989	0,1109973366	27,9678328371	0,0501372206	12,633000474
Parkia nitida	BronxA_130	0,5890070785	0,3673804786	3,4405797101	8,8833714637	0,0352558805	0,0667182852	4235,81896308	1498,839481325	0,0002360819	0,1145455184	28,8618629101	0,0482517939	12,157932333
Parkia nitida	BronxA_130	0,6054550456	0,3886181361	3,4230843467	8,9085067839	0,0353556363	0,0633288192	4020,6281167	1579,0599163492	0,0002487174	0,1117704031	28,1626212448	0,0475374787	11,9779473902
Parkia nitida	BronxA_130	0,5831221858	0,2672778862	3,4073467903	8,8697891572	0,0352019757	0,0616284287	3912,67350749	1622,6277724106	0,0002555797	0,1078174224	27,1665946302	0,0488679461	12,3131832596
Parkia nitida	BronxA_130	0,5862867217	0,2646983988	3,3171844831	9,1312118386	0,036239497	0,059500522	3777,57669469	1680,6575248499	0,00026472	0,106423951	26,815483719	0,0502498924	12,6613902213
Parkia nitida	BronxA_130	0,6025314695	0,3258142245	3,338489128	8,9261785355	0,0354257711	0,0622659388	3953,14782824	1606,0144911031	0,000252963	0,1102855023	27,7884730326	0,0483453024	12,1814935071
Parkia nitida	BronxA_130	0,5816588129	0,287324903	3,3864498645	9,0701547214	0,0359971766	0,0610473447	3875,78157147	1638,0728842825	0,0002580125	0,1088835758	27,4352316898	0,0493490909	12,4344166075
Parkia nitida	BronxA_130	0,6118269447	0,3745677143	3,3698377581	8,9379315315	0,0354724158	0,0621807006	3947,73621346	1608,2160393539	0,0002533097	0,1109406908	27,9535598743	0,0485954688	12,2445275617
Parkia nitida	BronxA_130	0,5827987	0,3205463224	3,325862069	9,0564263165	0,0359426919	0,0612343271	3887,65273151	1633,0709392229	0,0002572246	0,1100664116	27,7332690634	0,0469022659	11,8178937701
Parkia nitida	BronxA_130	0,6133045902	0,3541432681	3,3197689023	8,8881465923	0,0352748318	0,0644885274	4094,2558133	1550,6634140927	0,0002442446	0,1121442515	28,2568192709	0,0464076643	11,6932697501
Parkia nitida	BronxA_130	0,5547969329	0,316418548	3,497005988	9,6141805268	0,038156279	0,0644363188	4090,94119083	1551,9198153845	0,0002444425	0,1114445533	28,0805173602	0,0506863789	12,7713710711
Parkia nitida	BronxA_130	0,6090730156	0,3442963293	3,3368307775	8,8801900964	0,0352432544	0,0662249946	4204,50086624	1510,0038981091	0,0002378404	0,114769437	28,9182833411	0,0470085917	11,8446845134
Parkia nitida	BronxA_130	0,5764257505	0,2818664414	3,3129619614	9,1124448304	0,0361650154	0,0607523079	3857,050238	1646,0280021955	0,0002592655	0,1070544452	26,9743483925	0,0520288277	13,10962588
Parkia nitida	BronxA_130	0,6036076055	0,3168233857	3,3971119134	8,5925295548	0,0341016017	0,0666678664	4232,61796416	1499,9730075752	0,0002362604	0,1123700868	28,3137226631	0,0478257473	12,0505819904
Parkia nitida	BronxA_130	0,5881274628	0,2724858211	3,499610693	8,92671197	0,0354278881	0,0654259873	4153,77338675	1528,4446469508	0,000240745	0,1100803259	27,7367750387	0,0572172518	14,4169453455
Parkia nitida	BronxA_130	0,6027401827	0,2879354104	3,404855643	8,9496225215	0,0355188144	0,0665893864	4227,63542074	1501,7408233605	0,0002365388	0,1138353976	28,6829348325	0,0560532447	14,1236522141
Parkia nitida	BronxA_130	0,6186807029	0,3751214132	3,4116504854	8,6105474597	0,0341731102	0,0674763058	4283,94426782	1482,0017023373	0,0002334297	0,1091534585	27,5032336262	0,0518230937	13,0577873777
Enterolobium sp. 1	BronxA_131	0,5808597353	0,3183801989	3,2952830189	10,39549134	0,0412571063	0,079851847	5069,64420408	1252,319184949	0,0001972525	0,1112301081	28,0264839227	0,0342628435	8,6331574203
Enterolobium sp. 1	BronxA_131	0,6379690314	0,4823953689	3,6164383562	8,9510179627	0,0355243525	0,142721437	9061,11671664	700,6655908037	0,0001103617	0,153689181	38,7248330036	0,0330337405	8,323462178
Enterolobium sp. 1	BronxA_131	0,6474125713	0,4781001615	3,6158536585	7,3429979367	0,0291425231	0,2483287082	15765,9245575	402,6920637918	6,34E-005	0,214348958	54,0091862803	0,0321936741	8,111791907
Enterolobium sp. 1	BronxA_131	0,6426986312	0,4505115571	3,5374613003	7,7905931866	0,0309189167	0,2050359125	13017,3460479	487,719437916	7,68E-005	0,1868942932	47,0914754547	0,0368713682	9,2904234948
Enterolobium sp. 1	BronxA_131	0,6336802423	0,4047549844	3,6687898089	6,8838484024	0,0273202733	0,2830128567	17967,9561806	353,3408382011	5,57E-005	0,227636113	57,3571308238	0,0320714225	8,0809883489
Enterolobium sp. 1	BronxA_131	0,5692473199	0,2691079126	3,3251900109	10,0782000148	0,0399978563	0,0846621152	5375,03912139	1181,1658583757	0,0001860452	0,115635717	29,1365586108	0,0349527519	8,8069926023
Enterolobium sp. 1	BronxA_131	0,6060160881	0,3726645542	3,5172834486	9,3161486162	0,0369734648	0,1327471246	8427,8663026	753,3119854644	0,000118654	0,1505614847	37,9367520451	0,0353237906	8,9004826797
Enterolobium sp. 1	BronxA_131	0,6171931607	0,3185529124	3,6916666667	7,6145668045	0,030220312	0,2001080175	12704,4832219	499,7301021024	7,87E-005	0,1863513873	46,9546802528	0,0337682231	8,5085286453
Enterolobium sp. 1	BronxA_131	0,5873026406	0,3304801651	3,5334821429	9,1883644743	0,0364663215	0,1206238669	7658,18338094	829,0233312256	0,0001305793	0,1401520201	35,3138948209	0,0355674855	8,9618861158
Enterolobium sp. 1	BronxA_131	0,5878716794	0,3119660618	3,5633863343	8,9069505323	0,0353494599	0,1385461864	8796,03787466	721,7809641192	0,0001136876	0,1510953358	38,0712657182	0,0404278605	10,186547532
Enterolobium sp. 1	BronxA_131	0,5991411076	0,3842771635	3,7450027012	8,0674496602	0,0320176908	0,1813761678	11515,2331689	551,3403510367	8,68E-005	0,1719162876	43,3174897889	0,0479693599	12,0867678392
Enterolobium sp. 1	BronxA_131	0,5788405458	0,2455856489	3,5996112731	8,1163250848	0,0322116652	0,1789714175	11362,5600824	558,7484379929	8,80E-005	0,1634387778	41,1814243391	0,0540959997	13,6304881238
Enterolobium sp. 1	BronxA_131	0,6248465515	0,367868979	3,5809581565	7,7755717916	0,0308593005	0,1904862783	12093,6170268	524,972196786	8,27E-005	0,1780498621	44,8629573771	0,0364161932	9,1757337304
Enterolobium sp. 1	BronxA_131	0,5795934037	0,208817051	3,5530875167	8,5844875521	0,034069685	0,1495253293	9493,08309356	668,7830112756	0,0001053399	0,15154534	38,1846526026	0,0423545962	10,6720242393
Enterolobium sp. 1	BronxA_131	0,6206131737	0,3845679146	3,5368421053	9,1925763399	0,0364830373	0,1201319645	7626,95341468	832,4179200302	0,000131114	0,1419518738	35,7674012682	0,035918354	9,0502939153
Enterolobium sp. 1	BronxA_131	0,5731092729	0,2802747754	3,7302423604	8,2818058693	0,032868417	0,1768870477	11230,2273424	565,3325176846	8,90E-005	0,1691872018	42,6298461249	0,0425899102	10,7313159525
Enterolobium sp. 1	BronxA_131	0,6293956649	0,3904222007	3,4832179009	8,1282412546	0,0322589575	0,1729677896	10981,4009879	578,1423248855	9,11E-005	0,1725407397	43,4748320601	0,0342376945	8,6268206564
Enterolobium sp. 1	BronxA_131	0,624443412	0,4192916842	3,404057971	8,2756880206	0,0328441368	0,1907237608	12108,6943437	524,3185200181	8,26E-005	0,1805951635	45,5042931746	0,03912415	9,8580535516
Enterolobium sp. 1	BronxA_131	0,5966512107	0,35103033	3,6939003917	8,3177627033	0,0330111207	0,184056232	11685,3854256	543,3122200394	8,56E-005	0,174798265	44,0436573272	0,0398068496	10,0300723279
Enterolobium sp. 1	BronxA_131	0,6118205773	0,3705008177	3,5513784461	7,9143038318	0,0314098933	0,2110751335	13400,7648757	473,7649497267	7,46E-005	0,1913561661	48,2157268865	0,0342811367	8,6377667295
Enterolobium sp. 1	BronxA_131	0,5982966717	0,3243526996	3,5981500514	8,8763086852	0,0352278501	0,1327693828	8429,27943177	753,1856962409	0,0001186341	0,1513305379	38,1305292435	0,0350986984	8,8437665265
Enterolobium sp. 1	BronxA_131	0,655180738	0,4114762814	3,593206951	8,3009118027	0,0329442437	0,171208446	10869,703556	584,0833344615	9,20E-005	0,1758091782	44,2983756203	0,032136729	8,09744352
Enterolobium sp. 1	BronxA_131	0,6164100148	0,4135866689	3,4926624738	8,1916501798	0,0325106117	0,1730069189	10983,8852326	578,0115654153	9,10E-005	0,1739484453	43,8295295358	0,0344549913	8,681572615
Enterolobium sp. 1	BronxA_131	0,5849703995	0,3029783789	3,3952821167	9,381184951	0,0372315778	0,1031581992	6549,32085205	969,3848936486	0,0001526876	0,1281240485	32,2832248216	0,0352430236	8,8801319345
Enterolobium sp. 1	BronxA_131	0,6540410462	0,4412476025	3,7284234753	7,935567228	0,0314942824	0,1934548352	12282,0851383	516,9165191531	8,14E-005	0,1874242169	47,2249995248	0,0338607365	8,5318391098
Enterolobium sp. 1	BronxA_131	0,5842251119	0,2641469558	3,5117790414	8,4226222534	0,0334272821	0,1693899752	10754,2522536	590,353708276	9,30E-005	0,1705421589	42,9712526416	0,0348781733	8,7882011385
Enterolobium sp. 1	BronxA_131	0,5850986663	0,3558211316	3,485001807	9,3029214536	0,0369209695	0,0981703186	6232,6496535	1018,6378266983	0,0001604454	0,1267231722	31,9302481066	0,0361121254	9,0991182047
Enterolobium sp. 1	BronxA_131	0,6198300049	0,302188208	3,5254237288	8,0721588722	0,0320363805	0,2096515317	13310,3830626	476,9819672176	7,51E-005	0,1928496379	48,5920347457	0,0335370182	8,4502723045
Enterolobium sp. 1	BronxA_131	0,5956046983	0,3734237126	3,5404411765	9,4427612867	0,0374759589	0,1043820071	6627,0181214	958,0195166708	0,0001508974	0,1309231364	32,9885068139	0,036879339	9,292431863
Unknown species 3	BronxA_132	0,6584982881	0,4992931034	3,569102875	9,3194342868	0,0369865048	0,0900569912	5717,54969451	1110,4079608969	0,0001749001	0,1286379839	32,4127203468	0,0358905835	9,0432966251
Unknown species 3	BronxA_132	0,6218042155	0,3984728228	3,6087113031	8,9490060498	0,0355163678	0,1095701973	6956,40660119	912,6569307407	0,0001437524	0,1395525362	35,1628437791	0,0411131079	10,3592082874
Unknown species 3	BronxA_132	0,6091674516	0,278406977	3,6995708155	11,0431463262	0,043827487	0,0765716058	4861,38783098	1305,9671267478	0,0002057026	0,1168172485	29,4342673333	0,0345930914	8,7163694865
Unknown species 3	BronxA_132	0,5943349622	0,3672474579	3,6588100029	9,2070050854	0,0365403014	0,0876940294	5567,5296732	1140,3284886261	0,0001796129	0,1213068821	30,5655136118	0,0506202763	12,7547152759
Unknown species 3	BronxA_132	0,6392615021	0,4446315287	3,6221662469	9,4226325553	0,037396073	0,0861292224	5468,18300611	1161,0461263868	0,0001828761	0,1236829628	31,1642110965	0,0386273202	9,7328680886
Unknown species 3	BronxA_132	0,6503846827	0,4633734363	3,5458435208	9,225119023	0,0366121911	0,0914688555	5807,18631047	1093,2682986589	0,0001722004	0,12844527	32,3641625314	0,0369872815	9,3196299751
Unknown species 3	BronxA_132	0,63218665	0,4343715254	3,5690968444	9,4166139036	0,0373721864	0,0790265185	5017,24564024	1265,3980197236	0,0001993125	0,1175690697	29,6237026068	0,0396105076	9,9806003364
Unknown species 3	BronxA_132	0,6282709938	0,438015691	3,6851092896	9,1359045719	0,0362581213	0,1036113779	6578,09231577	965,1449680011	0,0001520198	0,1350756692	34,0348142934	0,0438044578	11,0373436964
Unknown species 3	BronxA_132	0,6384123047	0,4681258882	3,7182361734	8,9504686897	0,0355221726	0,0872412669	5538,78463232	1146,2465358551	0,000180545	0,1253363088	31,5808022136	0,0412334054	10,3895194629
Unknown species 3	BronxA_132	0,6564480152	0,4179630869	3,5361970562	9,3237305951	0,0370035558	0,0901567903	5723,8857513	1109,1787945259	0,0001747065	0,1271358487	32,0342295868	0,0374310091	9,4314353544
Unknown species 3	BronxA_132	0,6737816357	0,5326102606	3,5848056537	9,0212976636	0,0358032751	0,1064684208	6759,48062016	939,2456394813	0,0001479404	0,1394128872	35,1276566149	0,0340033229	8,5677663964
Unknown species 3	BronxA_132	0,6734068847	0,4836971899	3,598471223	9,0835697151	0,0360504173	0,0976379497	6198,85054515	1024,191929033	0,0001613202	0,1339433547	33,7495067076	0,0344075721	8,6696244776
Unknown species 3	BronxA_132	0,6521123648	0,4193017981	3,6557003257	8,9760966027	0,0356238834	0,1003674414	6372,14086551	996,3390376355	0,0001569331	0,1348504864	33,9780753028	0,0355025166	8,9455159969
Unknown species 3	BronxA_132	0,5981323955	0,2793908287	3,63476874	10,3949328748	0,0412548898	0,0828750023	5261,57866831	1206,6364674651	0,000190057	0,1213361153	30,5728794362	0,0462843158	11,662189817
Unknown species 3	BronxA_132	0,6323276687	0,4659649533	3,5894691781	9,4628423815	0,0375556557	0,0780599294	4955,87871181	1281,0670048256	0,0002017806	0,1178240319	29,6879450408	0,0394699849	9,9451930374
Unknown species 3	BronxA_132	0,6592371366	0,4835414111	3,4026479751	9,4294799718	0,0374232486	0,0910747896	5782,16780352	1097,9986941492	0,0001729455	0,1277737999	32,1949732127	0,0366600309	9,237173138
Unknown species 3	BronxA_132	0,6422419826	0,4066124495	3,4849939976	9,1085423045	0,0361495273	0,1126532112	7152,14137416	887,679977995	0,0001398183	0,1432265365	36,0885761328	0,0342325456	8,6255233069
Unknown species 3	BronxA_132	0,6431467213	0,4670975448	3,770821367	9,3458267208	0,0370912498	0,0874479836	5551,90868351	1143,5369454985	0,0001801182	0,1264271408	31,855657526	0,0405349214	10,2135235032
Unknown species 3	BronxA_132	0,6536679831	0,4715677825	3,6845265589	9,3750165701	0,037207097	0,0893612275	5673,37695721	1119,0535628987	0,0001762619	0,12916349	32,5451313346	0,0359392895	9,0555689992
Unknown species 3	BronxA_132	0,6445641164	0,4483366645	3,5708333333	9,3245863018	0,0370069519	0,1049432792	6662,65223506	952,8957048374	0,0001500904	0,1391237933	35,0548140655	0,0347331769	8,7516666295
Unknown species 3	BronxA_132	0,6502260443	0,4888670222	3,5557655955	9,5684715669	0,0379748715	0,0857363947	5443,24311089	1166,3658169005	0,000183714	0,125011702	31,4990115189	0,0356943061	8,9938409098
Unknown species 3	BronxA_132	0,6302078135	0,3765540675	3,6946808511	8,971332324	0,0356049752	0,107861575	6847,92936943	927,1142202425	0,0001460295	0,1359355565	34,2514787931	0,0457497386	11,5274931886
Unknown species 3	BronxA_132	0,6358091985	0,3862812252	3,6620847652	8,9969211544	0,0357065308	0,1127102381	7155,76190659	887,2308470429	0,0001397475	0,1411045553	35,5539036924	0,0413421912	10,4169300566
Unknown species 3	BronxA_132	0,6585713622	0,4811256147	3,6797655981	9,2067245587	0,0365391881	0,0949301517	6026,93752661	1053,4060905025	0,0001659217	0,1326417028	33,4215314266	0,0351993538	8,8691285286
Unknown species 3	BronxA_132	0,6711885336	0,4764269515	3,7425742574	9,8945658056	0,039269058	0,0890979326	5656,66085624	1122,3604983509	0,0001767827	0,127277817	32,070001131	0,0370369397	9,3321422933
Unknown species 3	BronxA_132	0,6564757644	0,4166851492	3,5	9,6414819249	0,0382646314	0,086053737	5463,39058178	1162,0645828956	0,0001830365	0,1239115663	31,2218119896	0,0383024883	9,651020686
Unknown species 3	BronxA_132	0,6404386292	0,432359204	3,6302864939	9,3975053893	0,0372963495	0,0841758695	5344,16828986	1187,9889167539	0,0001871199	0,122382509	30,836537697	0,0393045241	9,9035021361
Unknown species 3	BronxA_132	0,6313986159	0,4199234046	3,6429467085	9,1124346318	0,0361649749	0,0956616501	6073,3789904	1045,3509829797	0,000164653	0,128701973	32,4288436014	0,0456992808	11,5147794242
Unknown species 3	BronxA_132	0,6528202384	0,48731598	3,6236196319	9,4033507565	0,0373195483	0,0924576289	5869,96168323	1081,5765145038	0,0001703589	0,129843151	32,7163844987	0,0364029062	9,1723858243
Unknown species 3	BronxA_132	0,6437119816	0,4331178928	3,6639472859	9,1498705079	0,0363135486	0,0905834263	5750,97206997	1103,9547089416	0,0001738836	0,1275066517	32,1276602738	0,0382651634	9,6416159821
Unknown species 3	BronxA_132	0,6378193216	0,3874753531	3,8445390934	9,3338473723	0,0370437068	0,0928020738	5891,8298437	1077,5621268848	0,0001697266	0,1299369877	32,7400284087	0,040847362	10,2922486876
Unknown species 3	BronxA_132	0,6200751324	0,3810625438	3,7171870264	9,1152793269	0,0361762648	0,0926240467	5880,52724069	1079,6332433753	0,0001700528	0,1260538486	31,7615996567	0,0493200329	12,427094896
Unknown species 3	BronxA_132	0,632700751	0,3954948066	3,5601265823	9,3124401544	0,0369587469	0,0845230717	5366,21150889	1183,108919041	0,0001863512	0,1222165758	30,7947277489	0,0374316984	9,4316090503
Unknown species 3	BronxA_132	0,6120336206	0,404262949	3,5250755287	9,6050444818	0,0381200203	0,087731282	5569,89477192	1139,8442802997	0,0001795366	0,120791957	30,4357686837	0,0574030075	14,4637499319
Unknown species 3	BronxA_132	0,6336377691	0,4590639896	3,7660887452	9,3370384491	0,0370563713	0,0893836507	5674,8005633	1118,7728320702	0,0001762176	0,1255129301	31,6253052108	0,0410268891	10,3374838725
Unknown species 3	BronxA_132	0,6307576408	0,4275719263	3,6906648295	8,9774258156	0,0356291587	0,0986163733	6260,96883199	1014,0303949741	0,0001597197	0,1337296373	33,6956566466	0,0349253212	8,8000809403
Nectandra cuspidata	BronxA_133	0,6322415483	0,4676348642	3,5853785901	9,6996617718	0,0384955327	0,1368550395	8688,67012196	730,7001656774	0,0001150924	0,147761851	37,2313325419	0,0297163976	7,4875962515
Nectandra cuspidata	BronxA_133	0,6391483266	0,4100165301	3,4184239734	11,5170666009	0,0457083581	0,0861341595	5468,49645564	1160,9795762211	0,0001828656	0,1122193338	28,2757376557	0,0325167505	8,1931969716
Nectandra cuspidata	BronxA_133	0,6411614662	0,3159193758	3,4964412811	10,0943848209	0,0400620898	0,1118027909	7098,14978634	894,4320546538	0,0001408818	0,136580711	34,4140374085	0,0308578915	7,7752167521
Nectandra cuspidata	BronxA_133	0,5159178285	0,179181463	3,56621881	13,5094661085	0,0536156936	0,0587596678	3730,54125294	1701,8476052602	0,0002680576	0,0945871878	23,8329922086	0,0346428931	8,7289179467
Nectandra cuspidata	BronxA_133	0,6502403613	0,5224226266	3,6066897347	9,5565551605	0,0379275783	0,117193216	7440,37777958	853,2917125595	0,0001344018	0,1369469968	34,5063299079	0,0314590887	7,9266995262
Nectandra cuspidata	BronxA_133	0,5902220763	0,2911791048	3,3219954649	10,1704949409	0,0403641518	0,1349509515	8567,78314338	741,009966213	0,0001167163	0,1458017251	36,737442546	0,0316315758	7,9701608222
Nectandra cuspidata	BronxA_133	0,6108290418	0,4393539467	3,6449416342	10,7297431213	0,042583668	0,0761411201	4834,05709976	1313,3507872554	0,0002068656	0,1087083484	27,3910799043	0,034501766	8,6933583656
Nectandra cuspidata	BronxA_133	0,6157698549	0,4234443705	3,5745627038	10,2460632245	0,0406640634	0,0899849407	5712,97534116	1111,2970595026	0,0001750401	0,1187498119	29,9212124353	0,0324682268	8,1809705258
Nectandra cuspidata	BronxA_133	0,6013193325	0,4110246954	3,4270998415	10,7150353491	0,0425252965	0,0799873507	5078,24707582	1250,1976770369	0,0001969183	0,1108143453	27,9217248116	0,032134432	8,0968647454
Nectandra cuspidata	BronxA_133	0,623936801	0,4791723165	3,6811320755	9,9241372466	0,0393864197	0,1162537383	7380,73210079	860,1873921048	0,0001354879	0,1374563721	34,6346764443	0,03027729	7,6289234754
Nectandra cuspidata	BronxA_133	0,5912843177	0,3169786439	3,5210864904	10,5727165301	0,0419604687	0,0941894115	5979,90931566	1061,6904642671	0,0001672266	0,120874222	30,4564968745	0,0317673342	8,0043676729
Nectandra cuspidata	BronxA_133	0,5926120507	0,4064469032	3,4894067797	9,8897251333	0,0392498466	0,1012932739	6430,92023439	987,2323814081	0,0001554987	0,1235753837	31,1371045479	0,0315845206	7,9583044136
Nectandra cuspidata	BronxA_133	0,595729491	0,4421851196	3,6299165673	9,8814995147	0,0392172012	0,0912238601	5791,63201524	1096,2044344163	0,0001726629	0,1182787387	29,802516831	0,0417719505	10,5252158711
Nectandra cuspidata	BronxA_133	0,6266965414	0,4686054568	3,5190637977	9,7949706226	0,0388737897	0,1140174112	7238,75187884	877,0590294947	0,0001381454	0,1351014091	34,0412999414	0,0307529947	7,7487860675
Nectandra cuspidata	BronxA_133	0,6023622851	0,3958103313	3,5599525129	10,229108266	0,0405967734	0,1154733052	7331,18386029	866,0010195669	0,0001364036	0,1331528536	33,5503253173	0,0295458603	7,4446262062
Nectandra cuspidata	BronxA_133	0,6080344445	0,4006879679	3,5945945946	10,5371207334	0,0418191979	0,1114154258	7073,55669812	897,5417839398	0,0001413716	0,1272506922	32,0631665453	0,0302445694	7,620678896
Nectandra cuspidata	BronxA_133	0,61856698	0,4333838837	3,663856305	9,5082089377	0,0377357042	0,112313612	7130,58086214	890,3640278907	0,000140241	0,133204051	33,5632254445	0,041595587	10,4807778342
Nectandra cuspidata	BronxA_133	0,5881582755	0,3859061736	3,7014371813	9,6442290084	0,0382755339	0,1268982317	8056,53104817	788,0330454463	0,0001241229	0,1372252233	34,5764342225	0,0313694192	7,9041056291
Nectandra cuspidata	BronxA_133	0,574261583	0,382625764	3,6807738815	10,693402847	0,0424394425	0,0748741475	4753,61938378	1335,5744718003	0,000210366	0,1057766143	26,6523752605	0,0396974543	10,0025081713
Nectandra cuspidata	BronxA_133	0,5845484079	0,3257293045	3,5073977372	8,3812197375	0,0332629658	0,1863268999	11829,5458798	536,6911597574	8,45E-005	0,1685968269	42,4810902505	0,0327401631	8,249489908
Nectandra cuspidata	BronxA_133	0,6224613136	0,4481030316	3,4805309735	9,6377353287	0,0382497621	0,1206307455	7658,62008744	828,9760590202	0,0001305718	0,135729738	34,1996190192	0,0308427389	7,7713987848
Nectandra cuspidata	BronxA_133	0,6092186984	0,4888940387	3,6504787962	11,2092488118	0,0444867062	0,0708027748	4495,13555553	1412,374025028	0,0002224627	0,1046200001	26,3609449091	0,0324815153	8,18431881
Nectandra cuspidata	BronxA_133	0,5801669955	0,3876581958	3,706793049	10,0263169093	0,0397919452	0,0962534964	6110,95419972	1038,9232990645	0,0001636406	0,1173744143	29,5746555687	0,0436350413	10,994656072
Nectandra cuspidata	BronxA_133	0,5934158032	0,2226254135	3,6887052342	8,328812818	0,0330549759	0,1376411344	8738,57781495	726,5269969638	0,0001144351	0,1293990079	32,6044744313	0,0690369905	17,3951472204
Nectandra cuspidata	BronxA_133	0,5705113539	0,372993134	3,7526080477	10,4821669636	0,0416011001	0,0769956582	4888,31012334	1298,7745330029	0,0002045697	0,1078366902	27,1714494875	0,0424110099	10,6862387166
Nectandra cuspidata	BronxA_133	0,6003108383	0,4005983125	3,6784462617	11,0230374908	0,04374768	0,0804187528	5105,63598669	1243,4910585437	0,000195862	0,1101380654	27,751323558	0,0316468663	7,9740135623
Nectandra cuspidata	BronxA_133	0,5936543856	0,3805862611	3,6154960174	9,4749145184	0,037603567	0,1081439712	6865,85817617	924,6932480603	0,0001456482	0,1207535525	30,426091979	0,0440476101	11,09861042
Nectandra cuspidata	BronxA_133	0,6435371903	0,4320338406	3,5556309362	9,3047505881	0,0369282289	0,1443313783	9163,32887427	692,8500313296	0,0001091306	0,1541273036	38,8352260917	0,0301078247	7,5862235359
Nectandra cuspidata	BronxA_133	0,6186850357	0,4125269967	3,615099926	9,6233473037	0,0381926596	0,0931512834	5914,00050622	1073,5225150774	0,0001690903	0,1223773793	30,8352451839	0,0383389787	9,6602150959
Nectandra cuspidata	BronxA_133	0,6232774134	0,3778379702	3,5664585192	9,4774523641	0,0376136391	0,1173223727	7448,57769301	852,352349572	0,0001342538	0,1377377366	34,7055714186	0,0355381221	8,9544874667
Nectandra cuspidata	BronxA_133	0,5835524901	0,3774531281	3,5541843425	10,0301875728	0,0398073069	0,0955002408	6063,13141607	1047,1177782505	0,0001649313	0,1185999962	29,8834635999	0,0330119646	8,3179753354
Nectandra cuspidata	BronxA_133	0,6280862966	0,4612164755	3,5811648079	10,2058834662	0,0405046	0,0957659317	6079,99963126	1044,2126780734	0,0001644737	0,1255695443	31,6395702136	0,0313803165	7,9068514083
Nectandra cuspidata	BronxA_133	0,6312735173	0,4621070479	3,4610438729	10,0707185774	0,0399681644	0,1049722371	6664,49071784	952,6328366918	0,000150049	0,1308761337	32,9766636062	0,0303301851	7,6422513762
Nectandra cuspidata	BronxA_133	0,652343641	0,4557334727	3,4682184423	9,1804024834	0,0364347224	0,1348262474	8559,86591759	741,6953441486	0,0001168243	0,148512262	37,4204124722	0,0354110597	8,9224717407
Nectandra cuspidata	BronxA_133	0,6352908712	0,4513932997	3,5483319076	9,6370906391	0,0382472035	0,125901362	7993,24165612	794,2725831099	0,0001251057	0,1417303276	35,7115786015	0,0319291528	8,0451408625
Nectandra cuspidata	BronxA_133	0,6087060202	0,4116991348	3,5934627171	9,922974447	0,0393818048	0,1031332484	6547,73677017	969,6194151454	0,0001527245	0,1289750519	32,49765088	0,0345995543	8,7179979404
Nectandra cuspidata	BronxA_133	0,6376801845	0,4508214957	3,6325519974	10,1663127135	0,0403475536	0,1013492801	6434,47596673	986,6868305106	0,0001554128	0,1296818977	32,675753758	0,0327624346	8,2551016208
Nectandra cuspidata	BronxA_133	0,6114164773	0,4039537392	3,6680652681	10,4126295446	0,0413251235	0,090095619	5720,00210113	1109,9318820855	0,0001748251	0,1161500183	29,2661463535	0,0327105685	8,2420330191
Nectandra cuspidata	BronxA_133	0,6031223264	0,4214597116	3,6319018405	10,2059872389	0,0405050119	0,1013289822	6433,18729075	986,8844805349	0,0001554439	0,1244912425	31,367872124	0,0316187562	7,9669307061
Nectandra cuspidata	BronxA_133	0,6275620537	0,470347427	3,5857392826	10,0995994309	0,0400827852	0,1008876534	6405,16814692	991,2015659823	0,0001561239	0,1262878429	31,8205588412	0,0307732676	7,7538941903
Nectandra cuspidata	BronxA_133	0,5813371731	0,4182169205	3,633968254	10,0706074871	0,0399677235	0,0977108033	6203,47588727	1023,4282864961	0,0001611999	0,1198419829	30,1964051479	0,0403594568	10,1693119501
Nectandra cuspidata	BronxA_133	0,6206250739	0,3458030004	3,25	10,1508541253	0,0402862023	0,1377727273	8746,93240357	725,8330583463	0,0001143258	0,1494580192	37,6587134905	0,0300860929	7,5807478265
Nectandra cuspidata	BronxA_133	0,6224916801	0,4700985552	3,5254290172	10,4487116376	0,0414683243	0,0958917355	6087,98667849	1042,8427381517	0,0001642579	0,1233629124	31,0835684719	0,030392857	7,6580427168
Nectandra cuspidata	BronxA_133	0,6041846178	0,4784162967	3,5365105909	10,5160099947	0,0417354147	0,0854100865	5422,52641831	1170,8219025356	0,0001844159	0,1151420021	29,0121580066	0,0321719452	8,1063169063
Nectandra cuspidata	BronxA_133	0,6347373361	0,418071789	3,5141811528	10,0209443015	0,0397706227	0,1279932652	8126,05267124	781,2911082985	0,000123061	0,1425066903	35,9071975681	0,0294345468	7,4165787206
Nectandra cuspidata	BronxA_133	0,555883428	0,1703509591	3,4938380282	10,392339185	0,0412445961	0,076856315	4879,46348489	1301,1292567911	0,0002049406	0,1104177518	27,8217957255	0,0435100966	10,9631739403
Nectandra cuspidata	BronxA_133	0,6312992546	0,457531687	3,5875524025	10,3702216076	0,041156817	0,0989648341	6283,09195468	1010,4599365091	0,0001591573	0,1265430634	31,8848663734	0,0315913364	7,960021759
Nectandra cuspidata	BronxA_133	0,608294118	0,4467907393	3,502508582	10,9117072663	0,0433058382	0,0806961743	5123,2489596	1239,2161200196	0,0001951886	0,1119321777	28,2033833623	0,0304805514	7,6801389391
Nectandra cuspidata	BronxA_133	0,6112773688	0,4114970006	3,6823835696	10,2331480314	0,0406128062	0,0879317637	5582,62297743	1137,2454710425	0,0001791273	0,1165001609	29,354371262	0,040499179	10,2045175499
Nectandra cuspidata	BronxA_133	0,5930148121	0,4109677037	3,6832397755	10,2964908661	0,0408641981	0,0809218738	5137,57820207	1235,7598167685	0,0001946442	0,1102072299	27,7687508435	0,0430107679	10,8373588441
Apuleia leiocarpa	BronxA_134	0,4247389864	0,1616924359	3,590391909	7,8281885332	0,0310681232	0,2403531093	15259,5687207	416,0545303618	6,55E-005	0,1461654943	36,8291009348	0,039956752	10,0678430361
Apuleia leiocarpa	BronxA_134	0,4474707167	0,1704879191	3,5333333333	9,0100005346	0,0357584396	0,1443700677	9165,7851904	692,6643561628	0,0001091014	0,1177782369	29,6764061471	0,0380275806	9,5817525885
Apuleia leiocarpa	BronxA_134	0,4171986477	0,1568671368	3,6369268897	9,5143377948	0,0377600281	0,1105229309	7016,89387263	904,7896138726	0,0001425132	0,1137111937	28,6516393493	0,0496211404	12,5029645221
Apuleia leiocarpa	BronxA_134	0,559835785	0,2268210404	3,5235294118	6,4809714389	0,0257213554	0,3932422261	24966,2123852	254,2961903738	4,01E-005	0,1991466971	50,1786953197	0,0373285379	9,4056158487
Apuleia leiocarpa	BronxA_134	0,4590499732	0,2060797097	3,3617021277	8,5475690405	0,0339231646	0,1794040568	11390,02754	557,4009962057	8,78E-005	0,1396908692	35,1976993146	0,0366749156	9,2409236269
Apuleia leiocarpa	BronxA_134	0,4816511067	0,1840985872	3,6569343066	7,369267519	0,0292467805	0,3689436187	23423,5393117	271,0441241665	4,27E-005	0,1841612917	46,4028451412	0,0444355015	11,1963468314
Apuleia leiocarpa	BronxA_134	0,434593609	0,1712065749	3,2373472949	7,9578607705	0,0315827599	0,3216027808	20417,9581802	310,9425850312	4,90E-005	0,1829835445	46,106089943	0,0371763568	9,367271001
Apuleia leiocarpa	BronxA_134	0,440922971	0,1711683556	3,5756613757	7,4941396533	0,0297423667	0,2201397874	13976,2627742	454,256821025	7,15E-005	0,1383075158	34,8491378316	0,0484028717	12,1959991748
Apuleia leiocarpa	BronxA_134	0,4869972663	0,2715661833	3,6224256293	6,2290131443	0,0247213959	0,4448726561	28244,1316763	224,7834265324	3,54E-005	0,2136588604	53,8353034069	0,038112728	9,6032070442
Apuleia leiocarpa	BronxA_134	0,4381345131	0,2368604034	3,4680111266	8,3841139742	0,0332744523	0,1557507433	9888,32296703	642,0515105315	0,0001011294	0,1291157129	32,5330930197	0,0374387445	9,4333844504
Apuleia leiocarpa	BronxA_134	0,4259349349	0,238971293	3,5318559557	8,7331876372	0,0346598384	0,1947525495	12364,4745895	513,4720971514	8,09E-005	0,1420653085	35,7959832527	0,0383207175	9,6556138634
Apuleia leiocarpa	BronxA_134	0,4278788086	0,1990506542	3,5454545455	8,1743504203	0,0324419532	0,1993951364	12659,2237378	501,5167461398	7,90E-005	0,1428028122	35,9818109574	0,0435620005	10,9762521021
Enterolobium sp. 3	BronxA_137	0,6034090985	0,3116504877	3,8061708861	8,619500127	0,0342086411	0,2101922682	13344,7134151	475,7548926046	7,49E-005	0,1835608448	46,251551448	0,0412823576	10,4018538785
Enterolobium sp. 3	BronxA_137	0,6207991043	0,3735341813	3,4022556391	9,7268197054	0,0386033157	0,1292446964	8205,50369594	773,7261395408	0,0001218694	0,1409059101	35,5038513723	0,0288244362	7,2628500755
Enterolobium sp. 3	BronxA_137	0,6591749778	0,4025106141	3,5872769589	8,2949601129	0,0329206229	0,2006524328	12739,0471341	498,3742214619	7,85E-005	0,1803779936	45,4495731938	0,0339886959	8,5640808667
Enterolobium sp. 3	BronxA_137	0,6074836528	0,4158349228	3,6461649783	9,1211449393	0,036199544	0,1877033106	11916,9316151	532,7556541128	8,39E-005	0,1721157156	43,3677393726	0,0385093466	9,7031424444
Enterolobium sp. 3	BronxA_137	0,6200113481	0,3147303123	3,440227704	9,6358606796	0,0382423221	0,1692692231	10746,5859312	590,7748505667	9,31E-005	0,1627797227	41,0153632035	0,0290423925	7,3177681951
Enterolobium sp. 3	BronxA_137	0,5941824719	0,4313641058	3,5642201835	10,6959362063	0,0424494968	0,0989347687	6281,1831564	1010,767006714	0,0001592057	0,1230601633	31,0072852487	0,0321427096	8,0989504381
Enterolobium sp. 3	BronxA_137	0,5902562828	0,3867376167	3,5914754098	9,0370069634	0,0358656214	0,1785112954	11333,3477904	560,1886410813	8,82E-005	0,1682031384	42,3818931364	0,0324309206	8,1715705471
Enterolobium sp. 3	BronxA_137	0,6537847841	0,4864964854	3,5285714286	7,7296136784	0,0306769043	0,2886203296	18323,9641322	346,4759400222	5,46E-005	0,2324346041	58,5661994515	0,0291927982	7,3556656784
Enterolobium sp. 3	BronxA_137	0,5965870108	0,3378521905	3,725643897	8,903004216	0,035333798	0,1591350219	10103,1844773	628,3971862434	9,90E-005	0,1558390753	39,2665386656	0,0462637037	11,6569962005
Enterolobium sp. 3	BronxA_137	0,5832794792	0,3333471236	3,6295754026	8,9900519337	0,0356792686	0,1947641502	12365,2110996	513,4415131665	8,09E-005	0,1751655539	44,1362025676	0,0404156207	10,183463496
Enterolobium sp. 3	BronxA_137	0,5830983292	0,3750148862	3,5893997446	11,2338178652	0,0445842147	0,0872897812	5541,86471413	1145,6094699398	0,0001804447	0,1154253915	29,0835632212	0,0323082789	8,140668689
Enterolobium sp. 3	BronxA_137	0,5682470187	0,3402509014	3,5220466871	11,2638587203	0,0447034393	0,0679811177	4315,99382939	1470,9967040242	0,0002316963	0,0983189173	24,7732704993	0,0315720893	7,9551721164
Enterolobium sp. 3	BronxA_137	0,6655401197	0,4170404149	3,5507246377	7,0560785837	0,0280038119	0,3503437269	22242,6670169	285,4339676445	4,50E-005	0,2536102217	63,9017881458	0,0268408499	6,7630487915
Enterolobium sp. 3	BronxA_137	0,6185107258	0,2650137041	3,443254818	7,7688561992	0,030832648	0,2820946509	17909,6610138	354,4909472447	5,58E-005	0,2190422417	55,1917459467	0,0344849228	8,6891144143
Enterolobium sp. 3	BronxA_137	0,5286301101	0,2185557253	3,6822660099	7,4912249345	0,029730799	0,3053695327	19387,3396648	327,4720929946	5,16E-005	0,216591244	54,5741717091	0,0615622032	15,5117362453
Enterolobium sp. 3	BronxA_137	0,6396327135	0,3531925973	3,4302884615	7,7132183941	0,0306118355	0,2674675233	16981,0120821	373,8771674463	5,89E-005	0,208020498	52,4146136774	0,0268329346	6,7610543982
Enterolobium sp. 3	BronxA_137	0,6379473915	0,4300836332	3,5691906005	6,962446899	0,0276322111	0,3542593614	22491,2633194	282,2790613171	4,45E-005	0,2498102272	62,944309225	0,0278873608	7,0267365763
Enterolobium sp. 3	BronxA_137	0,6082332821	0,4186827463	3,4001550989	10,8531283678	0,0430733532	0,0880962987	5593,0689978	1135,1214691137	0,0001787927	0,1163954659	29,3279914157	0,0308953458	7,7846540528
Enterolobium sp. 3	BronxA_137	0,5932113142	0,3704480221	3,7338877339	8,05362345	0,0319628181	0,2589882298	16442,6776173	386,1179331864	6,08E-005	0,203455046	51,2642635494	0,0428953602	10,8082797394
Enterolobium sp. 3	BronxA_137	0,623013857	0,2820660206	3,4714285714	7,1421088775	0,0283452446	0,3309982054	21014,4560927	302,1164416351	4,76E-005	0,2373410905	59,8024795086	0,029916247	7,537952005
Enterolobium sp. 3	BronxA_137	0,6111995665	0,4476261809	3,5064805583	8,2555632139	0,0327642665	0,2544409271	16153,9778904	393,0185333117	6,19E-005	0,208975061	52,6551334754	0,0327563209	8,2535611613
Enterolobium sp. 3	BronxA_137	0,6366150176	0,3708682676	3,0665137615	6,0866981446	0,0241565833	0,4188722408	26593,4140118	238,7362786446	3,76E-005	0,2700666606	68,0482924334	0,0245078757	6,1752127694
Enterolobium sp. 3	BronxA_137	0,5440938661	0,2376953328	3,8582333697	7,2669776221	0,0288408174	0,2880813022	18289,7422939	347,1242292867	5,47E-005	0,2103178143	52,9934650215	0,0569294244	14,344421898
Enterolobium sp. 3	BronxA_137	0,6081087853	0,3862003354	3,5166139241	8,9532221485	0,0355331004	0,156580743	9941,01809655	638,648138043	0,0001005933	0,1589274989	40,0447241326	0,0323951175	8,1625493007
Enterolobium sp. 3	BronxA_137	0,6436942085	0,4801884133	3,4751861042	7,4539330512	0,0295827968	0,3115705607	19781,0313203	320,9545849662	5,06E-005	0,2312538197	58,2686789798	0,0302618044	7,6250215834
Enterolobium sp. 3	BronxA_137	0,6057453548	0,3017174771	3,560875513	7,3755900312	0,0292718729	0,2872535091	18237,1872611	348,1245548854	5,48E-005	0,2162350766	54,4844287509	0,0317084986	7,989542966
Enterolobium sp. 3	BronxA_137	0,6128223797	0,2701582467	3,4787878788	7,3092916678	0,0290087513	0,2864044853	18183,28433	349,156543032	5,50E-005	0,2168527212	54,6400557315	0,0377090268	9,5014870648
Enterolobium sp. 3	BronxA_137	0,6098285234	0,4354015434	3,6988352745	6,3284692689	0,0251161124	0,4229852121	26854,5388578	236,4148843238	3,72E-005	0,2749138946	69,2696427247	0,0295254006	7,4394710197
Enterolobium sp. 3	BronxA_137	0,6717960574	0,4680304948	3,4256086565	7,8934708358	0,0313272124	0,2459568396	15615,3390613	406,5753982465	6,40E-005	0,2051751423	51,6976736407	0,0337292046	8,4986972319
Enterolobium sp. 3	BronxA_137	0,610493448	0,3605376937	3,5028312571	8,4709411131	0,0336190475	0,1389821183	8823,71437199	719,517023102	0,000113331	0,1396029324	35,1755420261	0,0293516864	7,3957005203
Enterolobium sp. 3	BronxA_137	0,6191766415	0,2928239484	3,4323432343	7,3653356411	0,0292311758	0,2757492546	17506,8036883	362,6483058053	5,71E-005	0,2232852202	56,2608428734	0,0285043118	7,1821887998
Enterolobium sp. 3	BronxA_137	0,6065407112	0,2450916325	3,8033126294	6,7065188189	0,0266164966	0,3305366288	20985,1514599	302,5383309601	4,77E-005	0,2182424508	54,9902238346	0,0665205799	16,7610910016
Enterolobium sp. 3	BronxA_137	0,4543932975	0,1510657762	3,880733945	8,1212328411	0,0322311428	0,1571580803	9977,67215732	636,3019948466	0,0001002238	0,1225052095	30,8674543523	0,1167131966	29,4080495348
Enterolobium sp. 3	BronxA_137	0,6036808198	0,3180104036	3,3741403026	8,0764754655	0,032053512	0,2627416919	16680,9778991	380,6019488812	5,99E-005	0,2133782865	53,7646076101	0,0319281411	8,0448859567
Parkia nitida	BronxA_141_a_	0,6507115865	0,4612675772	3,2722443559	10,0620071883	0,039933591	0,0696822053	4423,99270029	1435,086612421	0,0002260402	0,1076368902	27,1211061859	0,030848729	7,7729080839
Parkia nitida	BronxA_141_a_	0,6087034068	0,371127348	3,4046535154	9,8480909536	0,039084611	0,0668788712	4246,01426943	1495,2405467272	0,000235515	0,1033711825	26,046282196	0,0371411888	9,3584097649
Parkia nitida	BronxA_141_b_	0,5762979658	0,2969448486	3,1921708185	9,2928671096	0,0368810663	0,0751272614	4769,68910868	1331,074741557	0,0002096573	0,1077743217	27,1557346027	0,0321743536	8,1069237382
Parkia nitida	BronxA_141_b_	0,5815441817	0,3248794511	3,2771556551	9,8542606084	0,0391090968	0,0655308104	4160,42841003	1525,999746157	0,0002403599	0,1031084734	25,9800877758	0,0368915166	9,2955002552
Parkia nitida	BronxA_145_a_	0,664399954	0,5491173456	3,3165938865	7,0702020117	0,0280598642	0,2222721093	14111,6399015	449,8990012455	7,09E-005	0,1981786654	49,9347818363	0,0251894394	6,3469453652
Protium sp. nov. 8	BronxB_002	0,7231760255	0,5362201058	3,6094017094	7,3955152376	0,0293509511	0,1300833928	8258,75095812	768,7376371842	0,0001210837	0,1613950081	40,6664587333	0,0350321791	8,8270057559
Protium sp. nov. 8	BronxB_002	0,6870551425	0,4748353564	3,8081560284	7,6795740245	0,0304783094	0,1116552571	7088,78314086	895,6138975462	0,0001410679	0,1467524952	36,9770066548	0,0399094475	10,0559237732
Protium sp. nov. 8	BronxB_002	0,6630024258	0,4099070457	3,9115226337	7,2175206919	0,0286445352	0,13074766	8300,92404294	764,8320433719	0,0001204685	0,1534558981	38,6660530681	0,053407922	13,4571141991
Protium sp. nov. 8	BronxB_002	0,6848399103	0,4210462739	3,8329540282	7,1337590513	0,0283121062	0,1410536325	8955,23093117	708,9501930684	0,0001116666	0,1628169329	41,0247389867	0,0513461458	12,9376115484
Protium sp. nov. 8	BronxB_002	0,6919121547	0,517595564	3,655643739	7,6007169433	0,0301653454	0,1146123892	7276,52591975	872,5060238436	0,0001374282	0,1498251446	37,7512175312	0,037715624	9,5031493423
Protium sp. nov. 8	BronxB_002	0,6916846726	0,4706440032	3,8721624851	7,3092518466	0,0290085933	0,1268248075	8051,86948189	788,4892709553	0,0001241948	0,1587487233	39,9996783041	0,0371792986	9,3680122502
Protium sp. nov. 8	BronxB_002	0,6952886637	0,4918019115	3,8052895577	7,0575770811	0,028009759	0,1347860815	8557,31585831	741,9163675554	0,0001168591	0,164138095	41,357630225	0,0341993371	8,6171557928
Protium sp. nov. 8	BronxB_002	0,6662380011	0,510438761	3,6831683168	7,2283545209	0,028687532	0,1348946771	8564,2103865	741,3190955283	0,000116765	0,161499241	40,6927221428	0,0345531499	8,7063054759
Protium sp. nov. 8	BronxB_002	0,684636598	0,5418524637	3,5383141763	7,881785421	0,0312808359	0,1319077683	8374,57714185	758,1054649163	0,000119409	0,160669119	40,4835575321	0,0301145929	7,5879289104
Protium sp. nov. 8	BronxB_002	0,7191503029	0,5571545149	3,7980647876	7,3235703303	0,0290654197	0,1289657595	8187,79451223	775,3996131883	0,000122133	0,1619290793	40,8010278616	0,0324704915	8,1815411538
Protium sp. nov. 8	BronxB_002	0,6637283153	0,4734632588	3,740521327	7,3768516585	0,02927688	0,1239734234	7870,84044464	806,6244948423	0,0001270512	0,1558041493	39,2577383996	0,0352156371	8,8732313863
Protium sp. nov. 8	BronxB_002	0,6869556126	0,506573888	3,7060041408	7,5694118457	0,0300411033	0,1202882702	7636,87697016	831,3362546533	0,0001309436	0,1539874289	38,7999820732	0,0363154538	9,1503505764
Protium sp. nov. 8	BronxB_002	0,6559799754	0,3865400455	3,7472793229	7,2339340856	0,0287096759	0,1274567737	8091,99183133	784,579721528	0,000123579	0,1560030595	39,3078575004	0,0416019137	10,4823719603
Protium sp. nov. 8	BronxB_002	0,7010723996	0,5133855591	3,8584142395	7,2488536302	0,0287688878	0,1354683753	8600,63341427	738,1796655949	0,0001162705	0,1626740436	40,9887354018	0,0337720895	8,5095028735
Protium sp. nov. 8	BronxB_002	0,6812959657	0,4743155373	3,827668741	7,5894093083	0,0301204682	0,1144150231	7263,99551177	874,0110986245	0,0001376653	0,1493310762	37,6267278606	0,0387649717	9,7675519188
Protium sp. nov. 8	BronxB_002	0,6774000981	0,4515201778	3,7767756483	7,4176874999	0,0294389473	0,1192549106	7571,27090909	838,5398929515	0,0001320782	0,1524437078	38,4110129938	0,0392300683	9,8847416066
Protium sp. nov. 8	BronxB_002	0,7011109091	0,4323684408	3,8079427083	7,087015298	0,028126592	0,1363335019	8655,55868204	733,4954254079	0,0001155327	0,1632532771	41,1346839895	0,0369508748	9,310456651
Protium sp. nov. 8	BronxB_002	0,7059727592	0,521618626	3,7692913386	7,6620521865	0,0304087696	0,1164105954	7390,69066392	859,0283352852	0,0001353054	0,1526826043	38,4712073936	0,0349489772	8,8060415001
Protium sp. nov. 8	BronxB_002	0,6750386051	0,4530284569	3,698024055	7,3729570064	0,0292614231	0,12643441	8027,08387755	790,9239263589	0,0001245782	0,1567369571	39,492776596	0,0374140414	9,427160041
Protium sp. nov. 8	BronxB_002	0,6373107739	0,3143474602	3,8644771612	7,4662975654	0,0296318685	0,1202297429	7633,16118673	831,7409448498	0,0001310073	0,1499787371	37,7899180018	0,0492079581	12,3988555743
Protium sp. nov. 8	BronxB_002	0,6675248588	0,4318714902	3,694214876	6,8358301424	0,0271297009	0,1447650127	9190,8595082	690,7746432183	0,0001088038	0,1675390957	42,2145752919	0,0370427067	9,3335953949
Protium sp. nov. 8	BronxB_002	0,6620613564	0,3803694923	3,613154961	7,4346769035	0,029506374	0,1429995442	9078,77321895	699,3029283291	0,000110147	0,1646430567	41,4848646744	0,0408063424	10,281913038
Protium sp. nov. 8	BronxB_002	0,6633379483	0,4875288314	3,8780959752	7,5031887812	0,0297782805	0,1193332503	7576,24454689	837,9894099661	0,0001319915	0,1525979818	38,4498851759	0,0371670758	9,364932473
Protium sp. nov. 8	BronxB_002	0,6707143015	0,3448192273	3,8369608231	7,3391410175	0,0291272159	0,1254077089	7961,90054734	797,3991460823	0,0001255982	0,152593364	38,4487216382	0,048701949	12,271357237
Protium sp. nov. 8	BronxB_002	0,6837474686	0,4941409925	3,7250308261	7,195552893	0,0285573505	0,1311000182	8323,2946022	762,776400576	0,0001201447	0,1620932661	40,8423977686	0,0373328181	9,4066943269
Protium sp. nov. 8	BronxB_002	0,6679029684	0,5199221519	3,7017416546	6,8595827319	0,027223969	0,1581077458	10037,9646432	632,4800816965	9,96E-005	0,1764410507	44,4575875852	0,0330962944	8,339223786
Protium sp. nov. 8	BronxB_002	0,6820983142	0,4517888709	3,7010752688	7,448985067	0,0295631595	0,1274515616	8091,6609267	784,6118065418	0,000123584	0,1584710824	39,9297215379	0,0385952096	9,724777227
Protium sp. nov. 8	BronxB_002	0,6368605558	0,3759327476	3,7787573468	6,9947473741	0,0277604036	0,1313259824	8337,64064844	761,4639398966	0,000119938	0,1526943375	38,4741637886	0,0454582665	11,4540513923
Protium sp. nov. 8	BronxB_002	0,6949522448	0,5277684678	3,720890411	7,1977667119	0,0285661366	0,1371707016	8708,71092262	729,0186520205	0,0001148276	0,1655697947	41,7183734731	0,0347027541	8,7440010407
Protium sp. nov. 8	BronxB_002	0,7170734248	0,4905816874	3,6655737705	7,7079725715	0,0305910161	0,1152748839	7318,58646923	867,4916562527	0,0001366384	0,1494402506	37,6542363707	0,039238808	9,8869437413
Protium sp. nov. 8	BronxB_002	0,6602391849	0,3984750496	3,9348230913	7,6742100193	0,030457021	0,1199975023	7618,41666322	833,3506787922	0,0001312609	0,1531780306	38,5960392138	0,0381658524	9,6165927185
Protium sp. nov. 8	BronxB_002	0,7024618703	0,5451741121	3,7701465202	7,0777840851	0,0280899556	0,1359936268	8633,98064637	735,3285764309	0,0001158214	0,1641778696	41,367652182	0,0351377647	8,8536100064
Protium sp. nov. 8	BronxB_002	0,6691817066	0,4370705303	3,8586711712	7,7518330497	0,0307650874	0,105817336	6718,14446549	945,0247356623	0,0001488506	0,1443250631	36,3653702249	0,0376137492	9,4774801209
Protium sp. nov. 8	BronxB_002	0,6716401526	0,4845936913	3,8472222222	6,9040497802	0,0274004476	0,1422211179	9029,35238941	703,1304598388	0,0001107499	0,1677124409	42,2582528129	0,0375136745	9,4522644504
Protium sp. nov. 8	BronxB_002	0,6941766012	0,4976626915	3,6172131148	7,3022818793	0,0289809312	0,1286715685	8169,11688033	777,1724643692	0,0001224123	0,1601988627	40,3650677662	0,0362060844	9,122792908
Protium sp. nov. 8	BronxB_002	0,6741837661	0,4595597245	3,8958513397	7,3200028097	0,0290512612	0,1248269709	7925,03057978	801,1089211219	0,0001261825	0,1560485231	39,3193128969	0,0387821042	9,7718687796
Protium sp. nov. 8	BronxB_002	0,6954554168	0,4738599088	3,7270397266	7,4226883473	0,0294587944	0,1243079065	7892,07615177	804,4540594306	0,0001267094	0,1538069067	38,7544961799	0,0389486082	9,8138225439
Protium sp. nov. 8	BronxB_002	0,6396535259	0,3654511801	3,8523662551	7,1643311002	0,0284334391	0,134280859	8525,24022745	744,7077769341	0,0001172987	0,1520196052	38,3041524836	0,0577395155	14,5485393356
Protium sp. nov. 8	BronxB_002	0,6591659386	0,4717920668	3,6565900846	7,5616922047	0,0300104659	0,1310992368	8323,24499097	762,7809471575	0,0001201454	0,1572769811	39,6288456211	0,0399141778	10,0571156552
Protium sp. nov. 8	BronxB_002	0,675071942	0,4395114574	3,8484071769	7,7133834766	0,0306124907	0,1123131796	7130,55340897	890,3674558623	0,0001402416	0,1442989314	36,358785858	0,0485957116	12,2445887391
Protium sp. nov. 8	BronxB_002	0,6584392371	0,4401745418	3,6513280958	7,5785874729	0,030077519	0,1179072105	7485,70795011	848,124551471	0,0001335879	0,1521873168	38,346410524	0,0379475356	9,5615837857
Protium sp. nov. 8	BronxB_002	0,6750224161	0,521253494	3,7666666667	6,8609700502	0,0272294749	0,1413956571	8976,94542969	707,2353003954	0,0001113965	0,1676020654	42,2304416649	0,0352294667	8,8767160206
Protium sp. nov. 8	BronxB_002	0,6811143452	0,3947827458	3,7851546392	7,2428269226	0,0287449693	0,1278987232	8120,05037823	781,8686340452	0,0001231519	0,1562424488	39,3681760771	0,0446604222	11,2530197656
Protium sp. nov. 8	BronxB_002	0,6669602482	0,3642570253	3,8421052632	7,2879629311	0,0289241029	0,1264458961	8027,81310939	790,852080274	0,0001245669	0,1565073704	39,4349279623	0,0444898638	11,2100444137
Protium pittieri	BronxB_003	0,6081373255	0,4038370265	3,6703750795	10,2321998611	0,0406090432	0,0605966889	3847,17027659	1650,255185287	0,0002599313	0,1044793235	26,3254988429	0,0362243081	9,127384725
Protium pittieri	BronxB_003	0,6284926596	0,4565007116	3,5447505853	10,0785668307	0,0399993121	0,0607511597	3856,97734225	1646,0591116444	0,0002592704	0,1054155933	26,5614093421	0,031303337	7,8874549935
Protium pittieri	BronxB_003	0,6583656294	0,4922697957	3,6930478711	9,2110167409	0,0365562227	0,0812027455	5155,41021492	1231,4854556562	0,000193971	0,123419568	31,0978439022	0,0330738086	8,3335580644
Protium pittieri	BronxB_003	0,645428027	0,4846796614	3,6299642387	9,8638297577	0,0391470744	0,0641847214	4074,96774037	1558,0031799314	0,0002454007	0,1094258655	27,57187161	0,0301221911	7,5898434356
Protium pittieri	BronxB_003	0,6208001445	0,4734047829	3,6345105475	9,9510976718	0,0394934189	0,0631966056	4012,23412051	1582,3634680683	0,0002492377	0,1092266036	27,5216638898	0,0304480697	7,6719545654
Protium pittieri	BronxB_003	0,6608333152	0,4807692794	3,6147607462	9,5698178929	0,0379802148	0,077438792	4916,44385706	1291,3424585384	0,000203399	0,1208367716	30,4470605487	0,032504963	8,1902268876
Protium pittieri	BronxB_003	0,6424269521	0,4316983982	3,6173366834	9,1749867847	0,0364132288	0,0766471211	4866,18215921	1304,6804434987	0,0002054999	0,1200082462	30,2382982577	0,0320042203	8,0640555111
Protium pittieri	BronxB_003	0,6413323422	0,4169537928	3,695039804	9,6347899357	0,0382380726	0,0683561947	4339,80676649	1462,9252036385	0,000230425	0,1136585395	28,6383721679	0,0320836768	8,0840760445
Protium pittieri	BronxB_003	0,6356800261	0,4758303739	3,7917797596	10,2893818604	0,0408359843	0,0585229772	3715,51420517	1708,7305678416	0,0002691418	0,1044290325	26,3128270768	0,035775548	9,0143112989
Protium pittieri	BronxB_003	0,6484899041	0,5025918167	3,7087358685	9,6631463705	0,0383506122	0,0693643857	4403,81492596	1441,6620144977	0,0002270758	0,1133962135	28,5722742576	0,0299222897	7,5394745662
Protium pittieri	BronxB_003	0,6551728214	0,5043105263	3,703484938	10,4089339738	0,0413104567	0,058154221	3692,10256679	1719,5656357831	0,0002708484	0,1049973625	26,4560283512	0,034652833	8,7314224867
Protium pittieri	BronxB_003	0,6434759536	0,4623070616	3,6596317917	9,3793563648	0,0372243206	0,0752393741	4776,80693775	1329,091332422	0,0002093449	0,1166511535	29,392416641	0,0383831495	9,671344747
Protium pittieri	BronxB_003	0,5930179542	0,4059804439	3,5930149679	10,2970473395	0,0408664066	0,0598648543	3800,70747253	1670,4291881204	0,0002631089	0,1039598803	26,1946155097	0,0333926571	8,4138978416
Protium pittieri	BronxB_003	0,6258314499	0,4033669288	3,7504442752	8,4251174831	0,033437185	0,0852037166	5409,42438006	1173,6577224432	0,0001848626	0,1150291163	28,9837143488	0,0495317756	12,4804473918
Protium pittieri	BronxB_003	0,6116109502	0,4058500713	3,6437969925	10,4682804317	0,041545988	0,0607663924	3857,94443503	1645,6464846829	0,0002592054	0,1056700388	26,6255215857	0,0310731947	7,8294663716
Protium pittieri	BronxB_003	0,6191190514	0,3943280517	3,8119948958	10,1477110153	0,0402737281	0,069941393	4440,44804209	1429,7684912513	0,0002252025	0,1124295397	28,3287029235	0,0379078378	9,5515811874
Protium pittieri	BronxB_003	0,6634558886	0,454091982	3,6927710843	8,9183781622	0,0353948133	0,0815550012	5177,77427273	1226,1663725017	0,0001931332	0,1188531315	29,9472457434	0,0461408901	11,6260510396
Protium pittieri	BronxB_003	0,6851273227	0,4974536982	3,7353544564	9,2119434375	0,0365599005	0,0774875445	4919,53906351	1290,5299898354	0,0002032711	0,1208202349	30,4428938368	0,031582986	7,957917739
Protium pittieri	BronxB_003	0,6390781487	0,4636492036	3,7074829932	9,1679919496	0,0363854681	0,0785340311	4985,978539	1273,3333382738	0,0002005624	0,1175110543	29,6090845587	0,0374683185	9,4408361518
Protium pittieri	BronxB_003	0,6416646671	0,4523112306	3,7338333671	9,7614070716	0,0387405843	0,0653983508	4152,01879798	1529,0905476389	0,0002408467	0,1106390976	27,8775678874	0,0315225129	7,9426804199
Protium pittieri	BronxB_003	0,6725938049	0,5273770918	3,7306425041	9,7095509555	0,0385347804	0,0691952655	4393,07780354	1445,1855809369	0,0002276308	0,1142126492	28,7779903463	0,0323203215	8,1437030489
Protium pittieri	BronxB_003	0,6321872661	0,4629271157	3,7904266762	10,2627097118	0,0407301292	0,0582985976	3701,26876936	1715,3071266212	0,0002701776	0,10375837	26,1438412716	0,0363027881	9,1471591972
Protium pittieri	BronxB_003	0,6340855696	0,4582081322	3,660097561	10,1223824539	0,0401732054	0,0600292728	3811,14609264	1665,8539303696	0,0002623883	0,1058021867	26,6588186918	0,0310893914	7,8335474493
Protium pittieri	BronxB_003	0,6480008193	0,4694928344	3,7649147727	9,1407255326	0,0362772545	0,0800519348	5082,34739914	1249,1890457348	0,0001967595	0,1178317408	29,6898874483	0,0400533993	10,0921951109
Protium pittieri	BronxB_003	0,657121355	0,4805502209	3,6334120425	9,900004975	0,0392906447	0,0652587853	4143,15804841	1532,360731465	0,0002413618	0,1107799717	27,913063737	0,0325690308	8,2063699669
Protium pittieri	BronxB_003	0,6165675957	0,4003200512	3,7697428139	9,2755393421	0,0368122968	0,0732915652	4653,14420038	1364,4134856416	0,0002149084	0,1072412259	27,0214112399	0,0554409875	13,9693826652
Protium pittieri	BronxB_003	0,6480383821	0,5020061083	3,5805555556	9,7403176011	0,0386568855	0,0673168957	4273,8236203	1485,5111632257	0,0002339825	0,1134480282	28,585329929	0,0299002098	7,5339111183
Protium pittieri	BronxB_003	0,6251881534	0,4241640507	3,6707341075	9,9072988083	0,0393195921	0,0662383294	4205,34746969	1509,6999102655	0,0002377925	0,1111729244	28,0120754303	0,0297397439	7,4934787825
Protium pittieri	BronxB_003	0,6634684798	0,4589428403	3,6767436325	9,0889773149	0,0360718787	0,0803768644	5102,97657196	1244,1391035433	0,0001959641	0,1197167735	30,1648563059	0,0390399007	9,836825381
Protium pittieri	BronxB_003	0,6657017822	0,5474913594	3,664806867	9,5231641907	0,0377950579	0,0728641252	4626,00683567	1372,4174916218	0,0002161692	0,1187397621	29,9186802056	0,0305846438	7,7063669341
Protium pittieri	BronxB_003	0,644541052	0,4413597025	3,733824303	9,7778914009	0,0388060065	0,0676438574	4294,58181006	1478,3308313681	0,0002328515	0,1116920302	28,1428737423	0,0348402891	8,7786555165
Protium pittieri	BronxB_003	0,6431365758	0,4258392302	3,7842778793	10,0325682244	0,0398167551	0,0614164031	3899,21239766	1628,2295115376	0,000256462	0,107628066	27,1188827676	0,0357446857	9,0065349739
Protium pittieri	BronxB_003	0,6663558269	0,5285407748	3,7324090121	9,1114093975	0,036160906	0,0783728245	4975,74383103	1275,9524833304	0,000200975	0,1217015567	30,6649591616	0,03317912	8,3600932232
Protium pittieri	BronxB_003	0,6054640358	0,4715681194	3,5837808808	10,8277254884	0,0429725355	0,0530627776	3368,85636191	1884,5602232862	0,0002968366	0,100000248	25,1969128733	0,0307511457	7,7483201734
Protium pittieri	BronxB_003	0,6467174858	0,4555867138	3,66955081	10,0915123864	0,0400506898	0,062221461	3950,32401836	1607,1625183462	0,0002531438	0,1071233077	26,9916995775	0,0341147954	8,595853971
Protium pittieri	BronxB_003	0,6728598771	0,5467476156	3,7290522798	9,212098165	0,0365605146	0,0804470312	5107,43133009	1243,0539516461	0,0001957931	0,1239584245	31,2336187755	0,0302062634	7,6110269923
Protium pittieri	BronxB_003	0,633080008	0,4613277108	3,7608938548	10,2061348793	0,0405055978	0,0630565532	4003,34245939	1585,8779912079	0,0002497913	0,108207414	27,2648602263	0,034825161	8,774843721
Protium pittieri	BronxB_003	0,6576984848	0,4880850722	3,676416819	9,8760866373	0,0391957188	0,0615487202	3907,61296475	1624,7291517611	0,0002559107	0,1079036537	27,1883221901	0,0334433238	8,4266642695
Protium pittieri	BronxB_003	0,6128014952	0,3693203359	3,8	10,5330637274	0,0418030967	0,073646008	4675,64710895	1357,8468497959	0,0002138741	0,115157717	29,016117671	0,0347697117	8,7608722394
Protium pittieri	BronxB_003	0,5939257939	0,3994469004	3,5260115607	11,3605419415	0,0450871508	0,0580835129	3687,61344069	1721,6589536145	0,0002711781	0,1037556091	26,1431455995	0,0326753153	8,2331503128
Protium pittieri	BronxB_003	0,6439773494	0,4480410625	3,6124055416	9,5819148975	0,0380282247	0,0716538272	4549,1672782	1395,5988666465	0,0002198205	0,1167301549	29,4123225015	0,0336689983	8,4835271273
Protium pittieri	BronxB_003	0,6109923812	0,4475667098	3,574954628	10,1319416598	0,0402111435	0,0605056955	3841,39327631	1652,7369735333	0,0002603222	0,1065739996	26,8532912425	0,0299977515	7,5584885578
Tetragastris hostmanii	BronxB_005	0,5211117531	0,1946510943	3,3951935915	6,1539590951	0,0244235252	0,3660897074	23242,3498255	273,1570923465	4,30E-005	0,2404267859	60,5799775374	0,0439538604	11,0749884474
Tetragastris hostmanii	BronxB_005	0,5469167426	0,367614096	3,7082551595	6,1734281519	0,024500793	0,2564485683	16281,4392675	389,9417363126	6,14E-005	0,1902144011	47,9280380632	0,0445527968	11,2259015581
Tetragastris hostmanii	BronxB_005	0,6055476345	0,4397144423	3,68875	6,4726591516	0,025688366	0,3379653655	21456,7880412	295,8883074867	4,66E-005	0,2384441285	60,0804103326	0,041470025	10,4491401592
Tetragastris hostmanii	BronxB_005	0,5900367989	0,2042950004	3,6966666667	5,7780823515	0,0229317643	0,4358409181	27670,7235475	229,441513762	3,61E-005	0,2637364328	66,4532744186	0,0645265473	16,2586575775
Tetragastris hostmanii	BronxB_005	0,6284460227	0,3443716728	3,7534039334	5,8956540325	0,0233983769	0,4182580634	26554,4210365	239,0868431628	3,77E-005	0,2663652283	67,1156480679	0,0474026028	11,9439629081
Tetragastris hostmanii	BronxB_005	0,5428861251	0,2019368366	3,7258883249	6,5798469432	0,0261137676	0,3303552017	20973,6329917	302,7044813902	4,77E-005	0,2265136359	57,0743019511	0,0420549421	10,5965208352
Tetragastris hostmanii	BronxB_005	0,6327053579	0,4323268666	3,81	5,736550982	0,0227669367	0,5645810878	35844,1957891	177,1224756998	2,79E-005	0,3253966682	81,9897116787	0,0419025871	10,5581321725
Tetragastris hostmanii	BronxB_005	0,6400386087	0,481038168	3,5386819484	6,1817554557	0,024533842	0,4118593725	26148,1801349	242,8013217317	3,82E-005	0,2645064404	66,647292078	0,0475482862	11,9806705371
Tetragastris hostmanii	BronxB_005	0,6486551727	0,4197066607	3,5479651163	6,1278295547	0,0243198235	0,3875198041	24602,9065301	258,0513277918	4,06E-005	0,2566016787	64,6555410865	0,0460109512	11,5933105489
Tetragastris hostmanii	BronxB_005	0,6678238407	0,3909151784	3,702247191	5,7042777241	0,0226388522	0,4861288026	30863,4071448	205,7067992472	3,24E-005	0,2919678738	73,5667083474	0,0430384	10,8443212598
Tetragastris hostmanii	BronxB_005	0,657903783	0,4445122947	3,8267326733	6,1003685737	0,0242108378	0,4566388276	28991,1438674	218,9914522406	3,45E-005	0,2895230597	72,9506922079	0,0520998802	13,1275288575
Tetragastris hostmanii	BronxB_005	0,5840566632	0,1663190316	3,6474164134	6,6015553386	0,0261999228	0,4005535047	25430,3917686	249,6545375867	3,93E-005	0,2459836453	61,9801310943	0,0449829968	11,3342984174
Tetragastris hostmanii	BronxB_005	0,6512235543	0,3879613973	3,591160221	6,0713051497	0,0240954923	0,4610233581	29269,5094975	216,9087492965	3,42E-005	0,2873834069	72,4115670873	0,0438075918	11,0381333687
Tetragastris hostmanii	BronxB_005	0,6040234236	0,3152664331	3,4760147602	5,8859596896	0,0233599025	0,3928818187	24943,3307912	254,5294672455	4,01E-005	0,2509266018	63,2256004598	0,0444813362	11,2078957446
Tetragastris hostmanii	BronxB_005	0,6106210842	0,2592305868	3,6881496882	5,9258076774	0,0235180492	0,5192406897	32965,6188372	192,5889129816	3,03E-005	0,2980237145	75,0925894735	0,0447103046	11,26558856
Tetragastris hostmanii	BronxB_005	0,6291745203	0,4666294608	3,7930232558	6,0324214608	0,0239411727	0,4355587619	27652,8099831	229,5901465894	3,62E-005	0,2766692132	69,7119277261	0,0472010637	11,8931813961
Tetragastris hostmanii	BronxB_005	0,5486668087	0,1810664032	3,8908507223	6,1195910696	0,0242871271	0,4330854185	27495,7820383	230,9013320221	3,64E-005	0,2638033828	66,4701436957	0,0535772351	13,4997757789
Tetragastris hostmanii	BronxB_005	0,6222333311	0,3917638735	3,6502857143	6,2560347263	0,0248286378	0,3289576144	20884,9027951	303,9905313382	4,79E-005	0,2316272107	58,362761751	0,054766158	13,7993469085
Tetragastris hostmanii	BronxB_005	0,6099241969	0,402293948	3,5429184549	5,576456052	0,02213156	0,4509847847	28632,1792727	221,7369707403	3,49E-005	0,2777811742	69,9921068746	0,0451348126	11,3725511953
Tetragastris hostmanii	BronxB_005	0,6319670156	0,3441035356	3,6626746507	6,2981588715	0,024995818	0,5151505304	32705,9422835	194,1180181443	3,06E-005	0,3027110336	76,2736462692	0,0374890349	9,4460560457
Tetragastris hostmanii	BronxB_005	0,6543078969	0,4804639062	3,6943820225	5,6821490332	0,022551029	0,441224042	28012,4880047	226,642228158	3,57E-005	0,2810832711	70,8241312957	0,0413412442	10,4166914608
Tetragastris hostmanii	BronxB_005	0,5699315704	0,1759773038	3,6366412214	6,1821812844	0,024535532	0,4232857215	26873,6176335	236,2470428881	3,72E-005	0,2583741278	65,1021424312	0,0536778721	13,5251331159
Tetragastris hostmanii	BronxB_005	0,6062368033	0,4319875119	3,5835095137	6,7164725959	0,0266560006	0,3010752944	19114,7065206	332,1428289148	5,23E-005	0,2199547855	55,4216782351	0,0562126382	14,1638143521
Tetragastris hostmanii	BronxB_005	0,5893780101	0,3027685088	3,8535433071	6,2850362478	0,0249437376	0,4256182282	27021,7041173	234,9523431259	3,70E-005	0,2673771516	67,3706208732	0,0444933551	11,2109241085
Tetragastris hostmanii	BronxB_005	0,62517151	0,499051781	3,6914893617	5,694720829	0,0226009233	0,4253580068	27005,1831437	235,0960800314	3,70E-005	0,2643301738	66,6028784353	0,0454141326	11,4429310377
Tetragastris hostmanii	BronxB_005	0,643066431	0,4727526818	3,9627118644	5,4301511077	0,0215509122	0,4221740589	26803,0402574	236,8691251686	3,73E-005	0,2669280664	67,2574655523	0,0631434724	15,9101662617
Tetragastris hostmanii	BronxB_005	0,6450053296	0,3407650024	3,6749521989	6,0689288909	0,0240860615	0,5275059106	33490,3622312	189,5713355919	2,99E-005	0,3158882353	79,5938860489	0,0391221101	9,8575395643
Protium pallidum	BronxB_007	0,5805793381	0,3313637724	3,5276595745	9,7317235821	0,038622778	0,0711169801	4515,08386328	1406,1339478677	0,0002214798	0,1078320787	27,1702875555	0,0553777347	13,953444954
Protium pallidum	BronxB_007	0,6684359552	0,2900756088	3,371257485	10,688645231	0,0424205608	0,0767434129	4872,29554519	1303,0434296794	0,0002052421	0,1203851099	30,3332560351	0,0419599736	10,5725917804
Protium pallidum	BronxB_007	0,6255271892	0,3655677491	3,4060211554	9,9531581069	0,0395015962	0,0780163415	4953,11139342	1281,7827408535	0,0002018933	0,1188447082	29,9451233204	0,0378668345	9,5412496402
Protium pallidum	BronxB_007	0,6685449053	0,3751236492	3,5744091974	9,2159506735	0,0365758042	0,0801128985	5086,21787219	1248,2384469487	0,0001966097	0,1198332979	30,1942168031	0,0457132421	11,5182972154
Protium pallidum	BronxB_007	0,6610699111	0,4316192364	3,5285132383	9,387682955	0,0372573667	0,0810610789	5146,41607161	1233,6376634298	0,00019431	0,1218916104	30,7128467051	0,0383421834	9,6610225961
Protium pallidum	BronxB_007	0,655590122	0,4617404035	3,579938051	9,3054265397	0,0369309116	0,0826125515	5244,91616131	1210,4698154077	0,0001906608	0,1228244398	30,9478903323	0,0389091456	9,8038792046
Protium pallidum	BronxB_007	0,6726576496	0,4535668246	3,4471383148	9,7702885659	0,0387758327	0,0753679458	4784,96971533	1326,8240083701	0,0002089877	0,1180422774	29,7429360372	0,0391973279	9,8764920646
Protium pallidum	BronxB_007	0,6572871179	0,4170691345	3,6001615509	9,241451278	0,0366770098	0,0847480291	5380,49363531	1179,9684430392	0,0001858566	0,1243709306	31,3375573143	0,0386465002	9,7377008415
Protium pallidum	BronxB_007	0,6598928954	0,4397636787	3,515451895	9,6045054223	0,0381178809	0,0752768963	4779,18914831	1328,4288402483	0,0002092405	0,1169990107	29,4800656766	0,0401893525	10,1264510139
Protium pallidum	BronxB_007	0,6650839341	0,4131879887	3,4838086032	8,8812098895	0,0352473017	0,091583271	5814,45033863	1091,9024719233	0,0001719853	0,1292663638	32,5710522853	0,0466125036	11,7448827988
Protium pallidum	BronxB_007	0,6819293829	0,4793979997	3,4669291339	9,434104767	0,0374416033	0,0806611568	5121,0257671	1239,7541012975	0,0001952734	0,122836411	30,950906702	0,0387961973	9,7754197922
Protium pallidum	BronxB_007	0,6609241027	0,4503365196	3,4494111992	9,3600669893	0,0371477659	0,0824638002	5235,47221713	1212,6533069622	0,0001910047	0,1225379455	30,8757028137	0,0397331279	10,0114967899
Protium pallidum	BronxB_007	0,6793589225	0,4198700975	3,5285064708	9,5180673359	0,0377748297	0,0803931548	5104,01081797	1243,8869986859	0,0001959243	0,1222720567	30,8087071975	0,0387486928	9,7634501469
Protium pallidum	BronxB_007	0,6560163898	0,3828041755	3,5373928466	9,0828804795	0,0360476819	0,079871186	5070,87199599	1252,015965426	0,0001972047	0,1168637832	29,4459926217	0,0528638155	13,3200164989
Protium pallidum	BronxB_007	0,6626715041	0,4219782811	3,6057298772	9,7680707536	0,0387670308	0,0844736176	5363,07175914	1183,8015567868	0,0001864603	0,1241446154	31,2805330201	0,0379444119	9,5607966972
Protium pallidum	BronxB_007	0,6798886682	0,4693397634	3,5076142132	9,3558297893	0,0371309495	0,0792029225	5028,44519805	1262,5796737484	0,0001988686	0,1211491406	30,5257677221	0,0398767015	10,0476728065
Protium pallidum	BronxB_007	0,6760284166	0,489181958	3,5803422371	9,4091708448	0,0373426468	0,0772456782	4904,18342303	1294,5708082219	0,0002039075	0,1192612171	30,0500704486	0,0406121686	10,2329873579
Protium pallidum	BronxB_007	0,6792774306	0,4989233185	3,5405833145	9,2463092396	0,0366962898	0,0855707196	5432,72470883	1168,6240400372	0,0001840697	0,1261284033	31,7803850804	0,0387702091	9,768871588
Protium pallidum	BronxB_007	0,6721908879	0,4292131567	3,6051143349	8,9559935871	0,0355440995	0,0922089323	5854,17240134	1084,4936333198	0,0001708183	0,1287999782	32,4535378212	0,0485288919	12,2277522834
Protium pallidum	BronxB_007	0,663816885	0,362827136	3,5119319361	9,3189155888	0,0369844462	0,0783401746	4973,6709506	1276,4842629674	0,0002010587	0,118707912	29,9106549895	0,045239974	11,3990485558
Protium pallidum	BronxB_007	0,6575428522	0,3736206795	3,583727744	9,1600015756	0,0363537563	0,0849941661	5396,12040816	1176,5513401131	0,0001853183	0,1240982737	31,2688563761	0,046803735	11,7930670814
Protium pallidum	BronxB_007	0,6797278474	0,4845697945	3,4885083371	9,2101818563	0,0365529092	0,0861652259	5470,46880431	1160,5609911592	0,0001827997	0,126549537	31,886497502	0,0380419687	9,5853779527
Protium pallidum	BronxB_007	0,6661030717	0,3980227782	3,5801526718	9,0948064804	0,0360950132	0,085108807	5403,39874283	1174,9665349107	0,0001850687	0,1240088818	31,2463324151	0,0484151348	12,1990890783
Protium pallidum	BronxB_007	0,6869465597	0,5185540889	3,5553797468	9,2677633896	0,036781436	0,0837436071	5316,72476381	1194,1210011181	0,0001880857	0,1250849192	31,5174599594	0,0385346616	9,7095210392
Protium pallidum	BronxB_007	0,6678508829	0,4092954594	3,5951126018	8,904403637	0,0353393519	0,0904993677	5745,63534872	1104,9800957254	0,0001740452	0,1268841424	31,9708075391	0,0494382099	12,4568717757
Protium pallidum	BronxB_007	0,6790365046	0,4881955062	3,5494505495	9,2839255583	0,0368455796	0,0830777621	5274,45150895	1203,6915472364	0,0001895932	0,1241775712	31,2888368271	0,0396680057	9,9950880458
Protium pallidum	BronxB_007	0,6625512785	0,4934975815	3,5013368984	9,5012581721	0,0377081184	0,0759546804	4822,22039572	1316,5745603972	0,0002073734	0,1179191478	29,7119112512	0,0393892542	9,9248514632
Protium pallidum	BronxB_007	0,6331126147	0,347966862	3,4939908827	9,338327546	0,0370614874	0,0778602332	4943,20037114	1284,3526907572	0,0002022981	0,1156409549	29,1378783937	0,0474767238	11,9626390725
Protium pallidum	BronxB_007	0,6527136538	0,3565064352	3,4916965889	9,2975136712	0,0368995074	0,0765014569	4856,93421182	1307,164647646	0,0002058912	0,1165481453	29,3664618007	0,0428626751	10,8000441291
Protium tenuifolium	BronxB_011	0,6246380004	0,3810858458	4,0133079848	5,1019693058	0,0202484407	0,5127480463	32553,4130676	195,0275593053	3,07E-005	0,2827585202	71,2462413198	0,0772832724	19,4729505136
Protium tenuifolium	BronxB_011	0,6910608042	0,454970088	3,8088607595	5,3564932012	0,0212585824	0,3475394125	22064,6263476	287,7371498438	4,53E-005	0,2576795084	64,9271202206	0,0357328089	9,0035423876
Protium tenuifolium	BronxB_011	0,6586893929	0,3760053105	3,8247694335	5,157035008	0,0204669827	0,3932404144	24966,0973638	254,297361943	4,01E-005	0,2727172476	68,716156878	0,0370130886	9,3261325531
Protium tenuifolium	BronxB_011	0,6977453162	0,3610429526	3,7653213752	5,3797692947	0,0213509594	0,3708214215	23542,7574945	269,6715836745	4,25E-005	0,2655761334	66,9168210107	0,0379516232	9,5626137159
Protium tenuifolium	BronxB_011	0,6909561079	0,4672864757	3,868065967	5,0580125273	0,0200739872	0,4411415762	28007,2524056	226,6845960358	3,57E-005	0,2933460783	73,9139724887	0,0362576646	9,135789493
Protium tenuifolium	BronxB_011	0,6608413319	0,2718580851	3,8464223386	4,985016058	0,0197842825	0,5101550072	32388,7858775	196,0188542303	3,09E-005	0,3135548988	79,0059587441	0,0374666607	9,4404184473
Protium tenuifolium	BronxB_011	0,6174193626	0,3195439876	4,1063829787	4,7793063395	0,018967872	0,5567442355	35346,6487141	179,61568999	2,83E-005	0,3196820463	80,5498069538	0,0528778328	13,3235484175
Protium tenuifolium	BronxB_011	0,6383123692	0,3527062696	4,0711538462	5,0214380045	0,0199288321	0,5388196362	34208,6494774	185,5908606333	2,92E-005	0,3202963721	80,7045976902	0,0373032937	9,3992551075
Protium tenuifolium	BronxB_011	0,6393458755	0,349178893	3,5477477478	5,139248242	0,0203963915	0,3820164857	24253,5111513	261,7688077415	4,12E-005	0,2619849474	66,0119552391	0,0361104373	9,0986928622
Protium tenuifolium	BronxB_011	0,654380018	0,2807337	3,6680244399	5,2512136205	0,0208407541	0,5258514605	33385,324296	190,1677707648	3,00E-005	0,306199741	77,1526906481	0,0367473378	9,2591717296
Protium tenuifolium	BronxB_011	0,64642564	0,347860533	3,8126684636	5,0998840885	0,020240165	0,3927474533	24934,8001863	254,61654596	4,01E-005	0,2714055465	68,3856495083	0,0381132194	9,603330877
Protium tenuifolium	BronxB_011	0,6438227922	0,3580499735	4,0290791599	4,8673239187	0,0193171918	0,4782052843	30360,3578095	209,1152132479	3,29E-005	0,2979474832	75,0733816016	0,0354093954	8,9220523858
Protium tenuifolium	BronxB_011	0,6734088336	0,310859497	3,7918149466	5,191584548	0,0206041012	0,5054840544	32092,2358333	197,8301770748	3,12E-005	0,3103384022	78,1955029071	0,0353904712	8,9172840834
Protium tenuifolium	BronxB_011	0,7109223875	0,5348113353	3,9068627451	5,1303694552	0,0203611538	0,3750934117	23813,9781473	266,6002571407	4,20E-005	0,2695959765	67,9296948617	0,0359040598	9,0466922349
Protium tenuifolium	BronxB_011	0,6485639828	0,3333214517	3,9302694136	5,231819069	0,0207637819	0,4540484461	28826,6853993	220,2408153999	3,47E-005	0,2869417263	72,300277492	0,0489742834	12,3399769276
Protium tenuifolium	BronxB_011	0,6452841737	0,2871976248	3,5652173913	6,0697014208	0,0240891275	0,2906067051	18450,0753939	344,1076831429	5,42E-005	0,231371055	58,2982185941	0,0384485658	9,6878276023
Protium tenuifolium	BronxB_011	0,5990619769	0,1608832504	3,8781362007	5,0680805335	0,0201139446	0,5023405427	31892,6601611	199,0681450079	3,14E-005	0,2985243179	75,2187257588	0,0471191122	11,8725321972
Protium tenuifolium	BronxB_011	0,6727681454	0,361497436	3,7296849088	4,7691996881	0,0189277613	0,4766875145	30263,9974457	209,7810346774	3,30E-005	0,3040172834	76,602780079	0,0345246972	8,6991362932
Protium tenuifolium	BronxB_011	0,6067582279	0,2989300498	3,6567460318	4,8642189048	0,0193048688	0,5354898383	33997,2468497	186,7449068944	2,94E-005	0,3056373315	77,0109811605	0,0453415092	11,4246322359
Protium tenuifolium	BronxB_011	0,6121348694	0,3452122184	3,9406657019	5,5036556842	0,0218426335	0,3575750467	22701,7699689	279,6615729229	4,40E-005	0,2501366177	63,0265493493	0,0414811012	10,4519310194
Protium tenuifolium	BronxB_011	0,6762165136	0,3295916886	3,7934782609	5,1249859024	0,0203397878	0,4453327865	28273,3444989	224,5511739114	3,54E-005	0,2917177055	73,5036738295	0,0406157804	10,2338974342
Protium tenuifolium	BronxB_011	0,6610309321	0,4138507383	3,6325757576	5,2842106575	0,020971711	0,3599823368	22854,6043087	277,7914074507	4,38E-005	0,260640345	65,6731577921	0,0362560835	9,1353911233
Protium tenuifolium	BronxB_011	0,6648353418	0,2919427509	3,7953410982	5,501796827	0,0218352562	0,4537295003	28806,436131	220,3956320305	3,47E-005	0,2923915835	73,6734698563	0,0463499857	11,6787365537
Protium tenuifolium	BronxB_011	0,6075033198	0,3094431027	3,8409090909	4,7344442666	0,0187898257	0,5017607865	31855,8525256	199,2981569875	3,14E-005	0,3048467075	76,8117688216	0,0369083931	9,2997525959
Protium tenuifolium	BronxB_011	0,6481531706	0,2733155191	3,6072289157	5,2649865297	0,0208954153	0,4955310175	31460,3361613	201,803714527	3,18E-005	0,2873053764	72,3919058593	0,0734493267	18,5069169753
Protium tenuifolium	BronxB_011	0,6427244339	0,3209845561	3,5324675325	5,5928773923	0,0221967322	0,3792215601	24076,0665602	263,6980871344	4,15E-005	0,2551004074	64,2772680132	0,040736178	10,2642338276
Protium tenuifolium	BronxB_011	0,6399432351	0,3189525969	3,8057432432	5,0644815135	0,020099661	0,4804368535	30502,0359606	208,1438991755	3,28E-005	0,3078441219	77,5670228296	0,0355702421	8,9625806982
Protium tenuifolium	BronxB_011	0,6263164531	0,3102457551	3,6281800391	4,9724634912	0,0197344645	0,5469296746	34723,5406285	182,8388632814	2,88E-005	0,3210473408	80,8938181468	0,0370627825	9,3386538589
Protium tenuifolium	BronxB_011	0,6471163639	0,4057586846	4,1054481547	5,2857077713	0,0209776527	0,4846679589	30770,6609132	206,3268226681	3,25E-005	0,3006833673	75,7627382171	0,0506181144	12,754170568
[truncated: 1,482 more rows]

## Sheet: Tabelle2
Name	Specimen ID	unweight. Nesting	weight. Nesting	mean top. Len.	vein density (mm^-1)	mean areole area (mm^2)	areole density (cm^-2)	mean vein distance (mm)	mean vein diameter (mm)
[truncated: 3,446 more rows]
